# Supplementary material for: Library involvement in health informatics education for health professions students and practitioners: a scoping review
Source: J Med Libr Assoc. 2021 Jul 1;109(3):365–75. doi: 10.5195/jmla.2021.1081 (PMC8485947; doi:10.5195/jmla.2021.1081)
Supplement: Supplementary file 4 — Appendix B Excluded papers [file jmla-109-3-365-s04.xlsx]

## Sheet: Excluded Papers
Library involvement in health informatics education for health professionals students and practitioners: A scoping review
Supplement: Excluded Papers
	Reference Type	Authors, Primary	Pub Year	Title Primary	Publication Source	Volume	Issue	Start Page	Other Pages	Keywords	Abstract	Edition	ISSN/ISBN	Accession Number	DOI	Database
1	Journal Article	Aakre, C. A., et al.	2019	Barriers and facilitators to clinical information seeking: a systematic review	J Am Med Inform Assoc	26	10	1129	1140
2	Journal Article	Aakre, C. A., et al.	2018	Electronic Knowledge Resources and Point-of-Care Learning: A Scoping Review.	Acad Med	93	11S	S60	S67
3	Journal Article	Abate,L. E.;Gomes,A.;Linton,A.	2011	Engaging students in active learning: Use of a blog and audience response system	Medical reference services quarterly	30	1	12	18	Active learning;Adult learning;Audience interaction;Audience response system (ars);Blogs;Classroom performance systems;Clickers;Electronic voting system;Formative assessment;Informatics training;Interactive learning;Literature searching and evaluation;Medical education;Medical libraries;Medical students;Personal response systems;Web 2.0;Web 2.0 applications	Librarians provide instruction to medical students as part of a core course in the medical school curriculum. Instruction was provided, in part, through didactic sessions covering professional-level medical information resources, PubMed search skills, psychosocial information, and evidence-based medicine. Librarians redesigned instructional sessions with the goals of increasing student engagement…				10.1080/02763869.2011.540206	Scopus; Engaging students in active learning: Use of a blog and audience response system
4	Journal Article	Abazari,Zahra;Isfandyari-Moghaddam,Alireza	2010	Establishing an Information Network among Islamic Sciences Centers in Iran: A Feasibility Study	Interlending & Document Supply	38	3	189	194	Communication technologies, document supply, information networks, Iran, research organizations;Iran;Information communication;Information centres;article;10.0: INFORMATION COMMUNICATION	Purpose -- This study aims to evaluates the existing and potential facilities in Iranian Islamic Sciences Centers (ISCs), including information resources, budget, human resources and facilities. It identifies the views of Center managers in order to find grounds for cooperation and collaboration and to develop communication and information exchanges between the Centers. Design/methodology/approac…		0264-1615, 0264-1615	758112867; 201009803		LISA; Establishing an Information Network among Islamic Sciences Centers in Iran: A Feasibility Study
5	Journal Article	Abdekhoda, M.	2018	Effects of security and privacy on applying personal mobile health record system: Patients' perspective	Shiraz E Medical Journal	19	10
6	Journal Article	Abdekhoda, M. et al	2019	The effect of confidentiality and privacy concerns on adoption of personal health record from patient’s perspective	Health and Technology	9	4	463	469
7	Journal Article	Abdekhoda,M.;Ahmadi,M.;Gohari,M.;Noruzi,A.	2015	The effects of organizational contextual factors on physicians' attitude toward adoption of Electronic Medical Records	J Biomed Inform	53		174	179	Adult;Algorithms;*Attitude of Health Personnel;Attitude to Computers;Diffusion of Innovation;*Electronic Health Records;Female;Health Policy;Hospitals;Humans;Iran;Male;Middle Aged;Models, Organizational;Models, Statistical;Physician-Patient Relations;Physicians/psychology;Regression Analysis;Software;Surveys and Questionnaires;Electronic Medical Record;Organizational contextual factors;Physician;…	INTRODUCTION: Physicians' adoption seems to be a significant issue when comprehensive implementation of Electronic Medical Records (EMR) is considered. This study was conducted to determine the organizational contextual factors affecting physicians' adoption of EMR. METHODS: This was a descriptive-analytical study in which a sample of 330 physicians working in hospitals affiliated to Tehran Unive…	2014-12-03	1532-0464	25445481	10.1016/j.jbi.2014.10.008	PubMed; NLM; The effects of organizational contextual factors on physicians' attitude toward adoption of Electronic Medical Records
8	Journal Article	Abdulameer,S. A.;Syed Sulaiman,S. A.;Hassali,M. A. A.;Subramaniam,K.;Sahib,M. N.	2012	Osteoporosis and type 2 diabetes mellitus: What do we know, and what we can do?	Patient Preference and Adherence	6		435	448	Bone;Diabetes;Osteopenia;Osteoporosis;Skeletal	Diabetes mellitus (DM) is a pandemic and chronic metabolic disorder with substantial morbidity and mortality. In addition, osteoporosis (OP) is a silent disease with a harmful impact on morbidity and mortality. Therefore, this systematic review focuses on the relationship between OP and type 2 diabetes mellitus (T2DM). Systematic reviews of full-length articles published in English from January 1…				10.2147/PPA.S32745	Scopus; Osteoporosis and type 2 diabetes mellitus: What do we know, and what we can do?
9	Journal Article	Abels,E. G.;Cogdill,K. W.;Zach,L.	2002	The contribution of library and information services to hospitals and academic health sciences centers: a preliminary taxonomy	Journal of the Medical Library Association	90	3	276	284	Library Services;Libraries, Health Sciences;Hospitals;Organizational Objectives;Focus Groups;Health Facility Administrators;Academic Medical Centers;Performance Measurement Systems;Human	OBJECTIVES: This article presents a taxonomy of the contributions of library and information services (LIS) in hospitals and academic health sciences centers. The taxonomy emerges from a study with three objectives: to articulate the value of LIS for hospitals and academic health sciences centers in terms of contributions to organizational missions and goals, to identify measures and measurable s…		1536-5050	106956195		CINAHL; EBSCOhost; The contribution of library and information services to hospitals and academic health sciences centers: a preliminary taxonomy
10	Journal Article	Ackerman,M. J.	2008	Computer briefs: it all comes down to education	J Med Pract Manage	23	4	250	251	Diffusion of Innovation;*Education;Health Insurance Portability and Accountability Act;Health Maintenance Organizations;*Internet;Medical Records Systems, Computerized/*organization & administration;Regional Health Planning;Systems Integration;United States		2008-03-04	8755-0229 (Print) 8755-0229	18309741		PubMed; NLM; Computer briefs: it all comes down to education
11	Journal Article	Ackerman,M.;Locatis,C.	2011	Advanced networks and computing in healthcare	Journal of the American Medical Informatics Association	18	4	523	528		As computing and network capabilities continue to rise, it becomes increasingly important to understand the varied applications for using them to provide healthcare. The objective of this review is to identify key characteristics and attributes of healthcare applications involving the use of advanced computing and communication technologies, drawing upon 45 research and development projects in te…				10.1136/amiajnl-2010-000054	Scopus; Advanced networks and computing in healthcare
12	Journal Article	Adair Ii,L.;Ledermann,E.	2012	Our path to a filmless future	Journal of Digital Imaging	25	1	78	80	Clinical image viewing;Digital image management;Digital image processing;Digital imaging;Digital libraries;Digital radiography;Image libraries;Internet technology;Internship and residency;Radiography;Radiology teaching files;Teaching	Film-based radiographs are still being used to teach in a conference format, which presents several viewing challenges amongst other problems. In the age of cloud computing, which enables the use of online server storage space, this information could be used more effectively if it were digitized. However, digitizing filmbased radiographs and making them available for use in the cloud is not as ea…				10.1007/s10278-011-9400-3	Scopus; Our path to a filmless future
13	Journal Article	Adamich,Tom	2007	CE cataloging and the school library as "language set repository": using a MARC record for assessment	Knowledge Quest	35	3	56	62	Assessment;Cataloguing;School libraries;MARC;12.11: CATALOGUING AND INDEXING	Discusses how to use a MARC record with curriculum-enhanced (CE) cataloging as a tool for assessment, documenting language set connections to standards achievement. Examines the development of student- and educator-based language and how it relates to MARC records. (Quotes from original text)		1094-9046, 1094-9046	57680077; 00503620		LISA; CE cataloging and the school library as "language set repository": using a MARC record for assessment
14	Journal Article	Adams,A.;Kostkova,P.	2006	Special issue on digital libraries	Health Informatics Journal	12	2	91	92						10.1177/1460458206063798	Scopus; Special issue on digital libraries
15	Journal Article	Adams,Anne;Kostkova,Patty	2004	Healthcare Digital Libraries Workshop - HDL 2004: 16 September 2004, Bath, United Kingdom	D-Lib Magazine	10	10	1	1	Digital libraries -- Use studies;Medical informatics;Information storage & retrieval systems;Information resources management;Seminars;Bath (England);England	The article provides information on the Healthcare Digital Libraries workshop in Bath, England, which was organized by Anne Adams of UCL Interaction Center and Patty Kostkova of City University, London. The seminar brought together practitioners and researchers who were developing, designing and deploying digital library (DL) technologies in the healthcare domain. The Medical domain is a complex …		10829873	15998586		LISTA; EBSCOhost; Healthcare Digital Libraries Workshop - HDL 2004: 16 September 2004, Bath, United Kingdom
16	Dissertation/Thesis	Adams,Samuel E.	2010	Molecular similarity and xenobiotic metabolism	University of Cambridge (United Kingdom)	U564708		1		Psychology--Abstracting, Bibliographies, Statistics;http://www.dspace.cam.ac.uk/handle/1810/225225;(UMI)AAIU564708;Applied sciences;Computer science;0984:Computer science	MetaPrint2D, a new software tool implementing a data-mining approach for predicting sites of xenobiotic metabolism has been developed. The algorithm is based on a statistical analysis of the occurrences of atom centred circular fingerprints in both substrates and metabolites. This approach has undergone extensive evaluation and been shown to be of comparable accuracy to current best-in-class tool…			1314576521		Dissertations & Theses; Molecular similarity and xenobiotic metabolism
17	Journal Article	Addison,J.;Whitcombe,J.;William Glover,S.	2013	How doctors make use of online, point-of-care clinical decision support systems: A case study of UpToDate¬¨¬©	Health Information and Libraries Journal	30	1	13	22	Education;Evidence-based medicine;Information seeking behaviours;Information storage and retrieval;Point-of-care systems;Textbooks as topic	Background: Online point-of-care evidence-based information tools are becoming increasingly popular. Objectives: To discover how doctors actually use one such tool - UpToDate - in clinical practice. Methods: An online survey was distributed to doctors at healthcare organisations in the north-west of England which subscribed to UpToDate. Some survey questions asked for quantifiable data (e.g. demo…				10.1111/hir.12002	Scopus; How doctors make use of online, point-of-care clinical decision support systems: A case study of UpToDate¬¨¬©
18	Journal Article	Agizew, T., et al.	2017	Peripheral clinic versus centralized laboratory-based Xpert MTB/RIF performance: Experience gained from a pragmatic, stepped-wedge trial in Botswana.	PLoS ONE	12	8
19	Journal Article	Aharony, N. and T. Gazit	2019	Factors affecting students' information literacy self-efficacy	Library Hi Tech	37	2	183	196
20	Journal Article	Ahmadi, M., et al.	2019	Development a national minimum data set (MDS) of the information management system for disability in Iran	Disability and Health Journal	12	4	641	648
21	Journal Article	Ahmadi,M.;Ershad-Sarabi,R.;Jamshidiorak,R.;Bahaodini,K.	2014	Comparison of bibliographic databases in retrieving information on telemedicine	Journal of Kerman University of Medical Sciences	21	4	343	354	article;cost benefit analysis;data base;education;human;information retrieval;librarian;patient satisfaction;scientist;telemedicine	Background & Aims: Some of the main questions which can be of importance for those researchers who intend to perform a systematic review in a field of science are: 'What databases should I use for my review?'; 'Do all these databases have the same value?'; and 'Which sources retrieved the highest of relevant references?'. The main aim of this work was the identification of the best database for r…		2008-2843 1023-9510			Embase; Comparison of bibliographic databases in retrieving information on telemedicine
22	Journal Article	Ahmadvand, A., et al.	2018	Novel augmented reality solution for improving health literacy around antihypertensives in people living with type 2 diabetes mellitus: protocol of a technology evaluation study	BMJ Open	8	4	e019422
23	Journal Article	Ahmed,M. U.;Begum,S.;Funk,P.;Xiong,N.;von Scheele,B.	2011	A multi-module case-based biofeedback system for stress treatment	Artificial Intelligence in Medicine	51	2	107	115	Biofeedback treatment;Case-based reasoning;Fuzzy logic;Multi-module;Sensor-based system;Stress diagnosis	Objective: Biofeedback is today a recognized treatment method for a number of physical and psychological problems. Experienced clinicians often achieve good results in these areas and their success largely builds on many years of experience and often thousands of treated patients. Unfortunately many of the areas where biofeedback is used are very complex, e.g. diagnosis and treatment of stress. L…				10.1016/j.artmed.2010.09.003	Scopus; A multi-module case-based biofeedback system for stress treatment
24	Journal Article	Aitken,E. M.;Powelson,S. E.;Reaume,R. D.;Ghali,W. A.	2011	Involving clinical librarians at the point of care: Results of a controlled intervention	Academic Medicine	86	12	1508	1512		Purpose: To measure the effect of including a clinical librarian in the health care team on medical residents and clinical clerks. Method: In 2009, medical residents and clinical clerks were preassigned to one of two patient care teams (intervention and control). Each team had a month-long rotation on the general medicine teaching unit. The clinical librarian joined the intervention team for morn…				10.1097/ACM.0b013e31823595cd	Scopus; Involving clinical librarians at the point of care: Results of a controlled intervention
25	Journal Article	Ajami,S.;Arab-Chadegani,R.	2013	Barriers to implement Electronic Health Records (EHRs) PMC3804410;	Mater Sociomed	25	3	213	215	Electronic Health Records;barrier;implement;technology	INTRODUCTION: During the past 20 years, with huge advances in information technology and particularly in the areas of health, various forms of electronic records have been studied, analyzed, designed or implemented. An Electronic Health Records (EHRs) is defined as digitally stored healthcare information throughout an individual's lifetime with the purpose of supporting continuity of care, educat…	2013-10-30	1512-7680 (Print) 1512-7680	24167440	10.5455/msm.2013.25.213-215	PubMed; NLM; Barriers to implement Electronic Health Records (EHRs)
26	Journal Article	Ajami,S.;Bagheri-Tadi,T.	2013	Barriers for adopting electronic health records (EHRs) by physicians	Acta Informatica Medica	21	2	129	134	Adoption;Barrier;Electronic health record;Physicians	Introduction: Electronic Medical Records (EMRs) are computerized medical information systems that collect, store and display patient information. They are means to create legible and organized recordings and to access clinical information about individual patients. Despite of the positive effects of the EMRs usage in medical practices, the adoption rate of such systems is still low and meets resi…				10.5455/aim.2013.21.129-134	Scopus; Barriers for adopting electronic health records (EHRs) by physicians
27	Journal Article	Ajami,S.;Mellat-Karkevandi,Z.;Saghaeiannejad-Isfahani,S.;Salehi,M.;Jahanbakhsh,M.	2014	comparison of substance dependence treatment information system in America, England, and Iran PMC3977395; A c	J Educ Health Promot	3		17		Information system;psychoactive substances;substance dependence;substance dependence treatment	CONTEXT: Addiction, as a social problem, is a phenomenon that causes structural changes in cultural, social, political, and economic system in society. Prevention of this problem means decrease of risk factors and increase of protective factors; and recognition of these factors is possible with the help of update, accurate, and complete information in information systems. AIMS: The aim of this st…	2014-04-18	2277-9531 (Print) 2277-9531	24741657	10.4103/2277-9531.127597	PubMed; NLM; A comparison of substance dependence treatment information system in America, England, and Iran
28	Journal Article	Ajayi,N. A.	2013	Impact of health informatics on nurses' computer skills and the role of the library	Electronic Library	31	2	157	166	Nurses -- Nigeria;Health Informatics -- Utilization -- Nigeria;Human;Questionnaires;Nigeria;Nursing Practice, Evidence-Based -- Nigeria;Female;Male;CINAHL Database;Embase;Computers and Computerization -- Nigeria;Libraries, Health Sciences -- Nigeria	Purpose ‚Äö√Ñ√¨ The concept of the paper is how the library can be a useful framework for designing nurses' computer skills. The overarching aim of the research is to focus on how the computer skills involved in nurses' increasing access to health informatics can be used to improve nursing practice, consequently leading to better health care delivery. The objectives involved in achieving this aim…		0264-0473	104262504	10.1108/02640471311312357	CINAHL; EBSCOhost; Impact of health informatics on nurses' computer skills and the role of the library
29	Journal Article	Ajuwon,G. A.	2003	Computer and internet use by first year clinical and nursing students in a Nigerian teaching hospital	BMC medical informatics and decision making	3		10			The internet is an important source of up-to-date medical information. Although several studies in different countries have explored the extent to which health science students use the computer and the internet, few researches are available on this subject in Nigeria. The aim of this study was to assess the uptake of computer and internet by health science students studying in the country. One hu…					Scopus; Computer and internet use by first year clinical and nursing students in a Nigerian teaching hospital
30	Journal Article	Ajuwon,G. A.;Rhine,L.	2008	The level of Internet access and ICT training for health information professionals in sub-Saharan Africa	Health Information and Libraries Journal	25	3	175	185		Background: Information and Communication Technologies (ICTs) are important tools for development. Despite its significant growth on a global scale, Internet access is limited in sub-Saharan Africa (SSA). Few studies have explored Internet access, use of electronic resources and ICT training among health information professionals in Africa. Objective: The study assessed Internet access, use of el…				10.1111/j.1471-1842.2007.00758.x	Scopus; The level of Internet access and ICT training for health information professionals in sub-Saharan Africa
31	Journal Article	Ajuwon,Grace A.	2006	Use of the Internet for health information by physicians for patient care in a teaching hospital in Ibadan, Nigeria	Biomedical Digital Libraries	3		12	19	Medical informatics;Internet;Medical care;Ibadan (Nigeria);Nigeria	Background: The Internet is the world's largest network of information, communication and services. Although the Internet is widely used in medicine and has made significant impact in research, training and patient care, few studies had explored the extent to which Nigerian physicians use Internet resources for patient care. The objective of this study was to assess physicians' use of the Interne…		17425581	28781652	10.1186/1742-5581-3-12	LISTA; EBSCOhost; Use of the Internet for health information by physicians for patient care in a teaching hospital in Ibadan, Nigeria
32	Journal Article	Akers, K. G., et al.	2018	Collaboration between health sciences librarians and faculty as reflected by articles published in the Journal of the Medical Library Association	J Med Libr Assoc	106	4	416	419
33	Journal Article	Akinde,A. D.;Soriyan,H. A.;Makanjuola,R. O. A.	1997	National health management information system: issues of funding and support	Methods of information in medicine	36	2	99	101	Nigeria;National policies;Medical informatics;Obafemi Awolowo University Teaching Hospitals Complex, Nigeria;Hospitals	Contribution to a special issue devoted to the HELINA `96 Informatics for Health in Africa Conference, held Apr 96, Eskom Conference and Exhibition Centre in Gauteng Province, South Africa. The Obafemi Awolowo University Teaching Hospitals Complex (OAUTHC), Ile-Ife, Nigeria, has adopted a systematic approach to the development of a health information system (HIS) for a typical specialist hospital…		0026-1270, 0026-1270	57407916; 65008		LISA; National health management information system: issues of funding and support
34	Conference Proceedings/Paper	Akli,L.;Collins,C.;George,Y.	2005	BEN collaborative poster	Proceedings of the ACM/IEEE Joint Conference on Digital Libraries			364			In 1999, the American Association for the Advancement of Science (AAAS) Directorate for Education and Human Resources (EHR) Programs and Science's Signal Transduction Knowledge Environment (STKE) - with 11 other professional societies and coalitions for biological sciences - established the BiosciEdNet (BEN) Collaborative with limited funding from the US National Science Foundation (NSF) National…					Scopus; BEN collaborative poster
35	Conference Proceedings/Paper	Alam, F. F., et al.	2019	Learning reduced latent representations of protein structure data, Association for Computing Machinery, Inc.	Proceedings of the 10th ACM International Conference on Bioinformatics, Computational Biology and Health Informatics			592	597						https://doi.org/10.1145/3307339.3343866
36	Journal Article	Alayo Morales, Raisa de,la Caridad;Santovenia D‚àö‚â†az,Javier Ram‚àö‚â•n;P‚àö¬©rez Ben‚àö‚â†tez,Cecilia;Pinillo Le‚àö‚â•n,Ana Luisa;Gonz‚àö¬∞lez Salas,Odalys	2011	Consideraciones sobre la experiencia cubana en la aplicaci‚àö‚â•n del ¬¨¬¥Estilo de Presentaci‚àö‚â•n de Investigaciones Cient‚àö‚â†ficas¬¨¬™	Ciencias de la Informaci‚àö‚â•n	42	2	35	41	UNIVERSITIES & colleges;Learning;Research;Teaching methods;Decision making;College students;Educational standards;scientific research;scientific research presentation style;teaching-learning process;investigaciones cient‚àö‚â†ficas;Normas EPIC;proceso ense‚àö¬±anza -- aprendizaje	For professionals of any knowledge branch, the wise use of information in a range of contexts include prudent exercise, decision making and research execution, especially when it is undeniable that all generate and consume information. Students since early stages until pre-graduate level should acquire the ability to prepare and publish their research results. It is well-known Cuban experience on…		8644659	100700874		LISTA; EBSCOhost; Consideraciones sobre la experiencia cubana en la aplicaci‚àö‚â•n del ¬¨¬¥Estilo de Presentaci‚àö‚â•n de Investigaciones Cient‚àö‚â†ficas¬¨¬™
37	Journal Article	Albarrak,Ahmed I.	2013	Operating Room Informatics: An Approach to Managing and Utilizing Patients' Surgical Data	International Journal of Collaborative Research on Internal Medicine & Public Health (IJCRIMPH)	5	12	641	651	Operating Room Information Systems -- Trends;Database Design;Medical Informatics;Education, Medical;Learning Methods;Operating Rooms -- Education;Students, Medical;Data Management	Background: Operating rooms (ORs), containing a variety of tools and equipment, have become more complex. Yet, most OR information systems operate in an isolated fashion with little or no attention to data management and utilization. This study proposes a new approach to the design of an integrated OR informatics approach offering automated storage and management of data before, during, and after…		1840-4529	103453988		CINAHL; EBSCOhost; Operating Room Informatics: An Approach to Managing and Utilizing Patients' Surgical Data
38	Journal Article	Albrecht,Stefano V.;Bouchard,Bruno;Brownstein,John S.;Buckeridge,David L.;Caragea,Cornelia;Carter,Kevin M.;Darwiche,Adnan;Fortuna,Blaz;Francillette,Yannick;Gaboury,S‚àö¬©;Giles,C. L.;Grobelnik,Marko;Hruschka,Estevam;Kephart,Jeffrey O.;Kordjamshidi,Parisa;Lisy,Viliam;Magazzeni,Daniele;Marques-Silva,Joao;Marquis,Pierre;Martinez,David;Michalowski,Martin;Noorian,Zeinab;Pontelli,Enrico;Rogers,Alex;Ros…	2016	Reports of the 2016 AAAI Workshop Program	AI Magazine	37	3	99	108	Computers--Artificial Intelligence;Ethics;Social networks;Decision making;Workshops	* The Workshop Program of the Association for the Advancement of Artificial Intelligence's Thirtieth AAAI Conference on Artificial Intelligence (AAAI-16) was held at the beginning of the conference, February 12-13, 2016. Workshop participants met and discussed issues with a selected focus, and the workshop provided an informal setting for active exchange among researchers, developers, and users o…		0738-4602	1830880610		LISA; Reports of the 2016 AAAI Workshop Program
39	Journal Article	Aldridge,R. B.;Zanotto,M.;Ballerini,L.;Fisher,R. B.;Rees,J. L.	2012	Using multi-dimensional scaling (MDS) and hierarchical clustering, novices can sub-classify basal cell carcinomas (BCCs) in a similar manner to experienced dermatologists	Journal of Investigative Dermatology	132		S70		basal cell carcinoma;dermatologist;human;society;skin cancer;model;software;data base;education;algorithm;medical specialist;Internet;library;pattern recognition;volunteer;cancer diagnosis	Accurate visual identification of cutaneous malignancies by dermatologists relies little on medical knowledge or analytical rules; but instead on non-analytical pattern recognition (NAPR) in combination with a large personal library of examples developed through specialist training. We are interested if lay novices have intrinsic NAPR abilities that could allow them to classify skin cancers. 30 i…		0022-202X		10.1038/jid.2012.300	Embase; Using multi-dimensional scaling (MDS) and hierarchical clustering, novices can sub-classify basal cell carcinomas (BCCs) in a similar manner to experienced dermatologists
40	Dissertation/Thesis	Alenezi, S.	2017	Prescribing errors in children : a study of their prevalence, nature and interventions to reduce them	University of Nottingham
41	Journal Article	Alkan, Nazlı	2008	Klinik Tıp Kütüphaneciliği	Bilgi Dünyası	9	2	315	347	Librarians;Information scientists;Knowledge workers;Information retrieval;Information science;Information resources management;Management science;Turkey;Evidence based librarianship;Evidence based medicine;Librarianship;Medical informatics;K‚àö¬∫t‚àö¬∫phanecilik;Kan∆í¬±ta dayal∆í¬± t∆í¬±p;Kan∆í¬±ta dayal∆í¬± t∆í¬±p k‚àö¬∫t‚àö¬∫phanecili∆í√ºi;T∆í¬±p enformasyonu;T‚àö¬∫rkiye	Clinical Medical Librarianship (CML) practices which principally aim to carry the medical and health sciences literature to patient bedside have been one of the most reliable solutions to information retrieval problems in regard to medicine and health. Today not only the relevant information, but also the reliable evidence found in the literature is required by doctors and health professionals to…		13023217	36303094		LISTA; EBSCOhost; Klinik T∆í¬±p K‚àö¬∫t‚àö¬∫phanecili∆í√ºi
42	Journal Article	Alkureishi,M. A.;Lee,W. W.;Lyons,M.;Press,V. G.;Imam,S.;Nkansah-Amankra,A.;Werner,D.;Arora,V. M.	2016	Impact of Electronic Medical Record Use on the Patient‚Äö√Ñ√¨Doctor Relationship and Communication: A Systematic Review	Journal of General Internal Medicine	31	5	548	560	communication;electronic medical records;EMR;patient‚Äö√Ñ√¨doctor relationship	BACKGROUND: While Electronic Medical Record (EMR) use has increased dramatically, the EMR‚Äö√Ñ√¥s impact on the patient‚Äö√Ñ√¨doctor relationship remains unclear. This systematic literature review sought to understand the impact of EMR use on patient‚Äö√Ñ√¨doctor relationships and communication. METHODS: Parallel searches in Ovid MEDLINE, PubMed, Scopus, PsycINFO, Cochrane Library, reference revi…				10.1007/s11606-015-3582-1	Scopus; Impact of Electronic Medical Record Use on the Patient‚Äö√Ñ√¨Doctor Relationship and Communication: A Systematic Review
43	Journal Article	Allahbakhshi, K., et al.	2019	Preparedness components of health systems in the Eastern Mediterranean Region for effective responses to dust and sand storms: a systematic review.	F1000Res	8		146
44	Journal Article	Allard, S.	2019	The Analytics Age: UX analysis hits the mainstream, LIS graduates' job prospects continue to improve, and the gender salary gap narrows.	Library Journal	144	9	32
45	Journal Article	Alldred,D. P.;Raynor,D. K.;Hughes,C.;Barber,N.;Chen,T. F.;Spoor,P.	2013	Interventions to optimise prescribing for older people in care homes	Cochrane Database of Systematic Reviews		2	N.PAG	N.PAG	Drugs, Prescription -- In Old Age;Nursing Homes;Outcomes (Health Care);Adverse Drug Event;Aged;Hospitalization;Human;Quality of Life	There is a substantial body of evidence that prescribing for care home residents is suboptimal and requires improvement. Consequently, there is a need to identify effective interventions to optimise prescribing and resident outcomes in this context. The objective of the review was to determine the effect of interventions to optimise prescribing for older people living in care homes. We searched t…		1469-493X	107992597		CINAHL; EBSCOhost; Interventions to optimise prescribing for older people in care homes
46	Journal Article	Allee,Nancy J.;Blumenthal,Jane;Jordan,Karen;Lalla,Nadia;Lauseng,Deborah;Rana,Gurpreet;Saylor,Kate;Song,Jean	2014	One Institution's Experience in Transforming the Health Sciences Library of the Future	Medical reference services quarterly	33	1	1	16	Libraries, Health Sciences -- Administration -- Michigan;Organizational Change;Michigan;Collaboration;Professional Role;Planning Techniques;Library Reference Services;Professional Development;Personnel Staffing and Scheduling;Teamwork;Medical Informatics;Clinical Librarianship;Education, Medical;World Health;Interior Design and Furnishings	Recognizing a need to be more relevant to its constituents, and aligned with institutional priorities, the Taubman Health Sciences Library redefined its mission, roles, and space. This transformation facilitated innovative, team-based collaborations within the health sciences community and the addition of new roles and responsibilities in academic and clinical engagement, research and informatics…		0276-3869	104030059	10.1080/02763869.2014.866444	CINAHL; EBSCOhost; One Institution's Experience in Transforming the Health Sciences Library of the Future
47	Journal Article	Allen,M.;Allison,M. M.;Stevens,S.	2006	Mapping the literature of nursing education	Journal of the Medical Library Association	94	2	E122	E127		Objectives: As part of a project to map the literature of nursing, sponsored by the Nursing and Allied Health Resources Section of the Medical Library Association, this study identifies core journals cited in nursing education journals and the indexing services that cover the cited journals. Methods: Three nursing education source journals were subjected to a citation analysis of articles from 19…					Scopus; Mapping the literature of nursing education
48	Journal Article	Allen,Margaret;Matthew,Suzanne;Boland,Mary Jo	2004	Working with Immigrant and Refugee Populations: Issues and Hmong Case Study	Library Trends	53	2	301	328	Medical informatics;Health education;Immigrants;Refugees;Health promotion	There is a critical need to provide culturally and linguistically appropriate health information for immigrant and refugee populations. This article discusses the challenges related to providing health information for immigrants and refugees in the context of developing health education/health literacy programs. It includes lessons learned from National Library of Medicine (NLM)--funded health in…		242594	15353413		LISTA; EBSCOhost; Working with Immigrant and Refugee Populations: Issues and Hmong Case Study
49	Journal Article	Almario,C. V.;Chey,W. D.;Kaung,A.;Whitman,C. B.;Fuller,G.;Reid,M. W.;Bolus,R.;Dennis,R. A.;Encarnacion,R.;Martinez,B. M.;Talley,J.;Modi,R.;Agarwal,N.;Lee,A.;Bolus,S.;Chang,L.;Spiegel,B. M.	2014	Computer automated evaluation of gastrointestinal symptoms (AEGIS) outperforms physician-documented history of presenting illness (HPI): Results of a blinded comparison	Gastroenterology	146	5	S	189	computer;gastrointestinal symptom;physician;human;diseases;gastrointestinal disease;patient;hospital;teaching;health;documentation;clinical decision making;family history;electronic medical record;library;outpatient;cross-sectional study;algorithm;anamnesis;diagnosis;administrative personnel;education;health care delivery	Background: Healthcare delivery now mandates increasingly shorter visits with higher documentation requirements, undermining the patient-provider interaction. Electronic health records (EHRs) are optimized for billers and administrators rather than patients and providers, creating another problem for sub-specialties like GI that rely on high-touch care and careful history-taking, especially for f…		0016-5085		10.1016/S0016-5085(14)60669-7	Embase; Computer automated evaluation of gastrointestinal symptoms (AEGIS) outperforms physician-documented history of presenting illness (HPI): Results of a blinded comparison
50	Journal Article	Alper,B. S.;Stevermer,J. J.;White,D. S.;Ewigman,B. G.	2001	Answering family physicians' clinical questions using electronic medical databases	Journal of Family Practice	50	11	960	965	Information storage and retrieval;Information systems;Medical informatics	OBJECTIVE: We studied the ability of electronic medical databases to provide adequate answers to the clinical questions of family physicians. STUDY DESIGN: Two family physicians attempted to answer 20 questions with each of the databases evaluated. The adequacy of the answers was determined by the 2 physician searchers, and an arbitration panel of 3 family physicians was used if there was disagre…					Scopus; Answering family physicians' clinical questions using electronic medical databases
51	Journal Article	Alpi,K. M.	2000	Medical informatics librarians: dual roles as teacher and student	MLA News		322	9	9	Medical Informatics -- Education;Education, Non-Traditional;Education, Continuing;Health Sciences Librarians			0541-5489	107089267		CINAHL; EBSCOhost; Medical informatics librarians: dual roles as teacher and student
52	Journal Article	Alpi,K. M.;Burnett,H. A.;Bryant,S. J.;Anderson,K. M.	2011	Connecting knowledge resources to the veterinary electronic health record: Opportunities for learning at point of care	Journal of Veterinary Medical Education	38	2	110	122	client education;controlled vocabulary;electronic books;electronic health records;just-in-time learning;practice management systems;veterinary informatics	Electronic health records (EHRs) provide clinical learning opportunities through quick and contextual linkage of patient signalment, symptom, and diagnosis data with knowledge resources covering tests, drugs, conditions, procedures, and client instructions. This paper introduces the EHR standards for linkage and the partners-practitioners, content publishers, and software developers-necessary to …				10.3138/jvme.38.2.110	Scopus; Connecting knowledge resources to the veterinary electronic health record: Opportunities for learning at point of care
53	Journal Article	Alpi,Kristine M.;Bibel,Barbara M.	2004	Meeting the Health Information Needs of Diverse Populations	Library Trends	53	2	268	282	Libraries;Medical informatics;Health education;Public health;Medical care	Meeting the health information needs of diverse communities is a challenge for librarians. Libraries of many types have a duty to identify and maintain contact with constituents having a variety of health information needs. Assessing community needs includes identifying specific population groups, the languages that they speak, the health issues affecting their lives, and their preferred methods …		242594	15353354		LISTA; EBSCOhost; Meeting the Health Information Needs of Diverse Populations
54	Journal Article	Alpi,Kristine M.;Delgado,Diana	2011	Proceedings, 110th Annual Meeting Medical Library Association, Inc. Washington, DC May 2126, 2010	Journal of the Medical Library Association (JMLA)	99	1	E1	E45	Medical Library Association;Conferences;Medical libraries;article;1.12: LIS - CONFERENCES	The Medical Library Association (MLA) held its 110th annual meeting in Washington, DC, May 2126, 2010, at the Hilton Washington. The meeting theme was 'Reflect & Connect.' Total attendance was 2,361, with 474 participating in continuing education (CE). Additional meeting content including the meeting program and various electronic presentations from business, plenary, poster, and section presenta…		1536-5050, 1536-5050	855900588; 201101733		LISA; Proceedings, 110th Annual Meeting Medical Library Association, Inc. Washington, DC May 2126, 2010
55	Dissertation/Thesis	Alsalamah, M.	2017	Heart diseases diagnosis using artificial neural networks	Coventry University (United Kingdom)
56	Journal Article	Al-Sheikh,Y.;Millington,J.;Andrade,J. D.	2009	Visualizing multi-analytical clinical chemistry data via simple patterns	Laboratory Medicine	40	1	15	18	automated pattern recognition;clinical chemistry;clinical laboratory;software;data analysis;data analysis software;decision making;galactosemia;hyperlipoproteinemia;multivariate analysis;review;visual information;MACROPatterns	Multi-analytical clinical chemistry data can be displayed via simple patterns to ease interpretation and enable fast diagnostic decision making. We developed and employed a software program, "MACROPatterns" (multi-analytical chemistry-recognizer of optical patterns), for this purpose. MACROPatterns is a multidimensional visualization program that enables simultaneous interpretation of measurement…		0007-5027 1943-7730		10.1309/LMJ714XKMNAWFDWF	Embase; Visualizing multi-analytical clinical chemistry data via simple patterns
57	Journal Article	Al-Tamimi,D.	2003	Application of information and communication technologies in medical education PMC3425760;	J Family Community Med	10	1	67	76	Medical education;communication;distance learning;medical informatics;technologies;telemedicine	The recognition that information and communication technologies should play an increasingly important role in medical education is a key to educating physicians in the 21(st) century. Computer use in medical education includes, Internet hypermedia/multimedia technologies, medical informatics, distance learning and telemedicine. Adaptation to the use of these technologies should ideally start from…	2003-01-01	1319-1683 (Print) 1319-1683	23011983		PubMed; NLM; Application of information and communication technologies in medical education
58	Journal Article	Altman,Michael	2007	The Clinical Data Repository: A Challenge to Medical Student Education	Journal of the American Medical Informatics Association	14	6	697	699	Medical informatics;Information services;Medical records;Data libraries;Information resources management;Medical students	The implementation of comprehensive clinical data repositories carries implications for the medical informatics curriculum for pre-MD medical students. There is the risk that electronic health records will detract from students' acquisition of basic skills in inquiry and information management. It is possible, however, to create an application within the data repositories that will provide studen…		10675027	27671446	10.1197/jamia.M2483	LISTA; EBSCOhost; The Clinical Data Repository: A Challenge to Medical Student Education
59	Journal Article	Al-Ubaydli,M.	2005	Using search engines to find online medical information	PLoS Medicine	2	9	842	844						10.1371/journal.pmed.0020228	Scopus; Using search engines to find online medical information
60	Journal Article	Ameisen,D.;Deroulers,C.;Perrier,V.;Bouhidel,F.;Battistella,M.;Legr‚àö¬Æs,L.;Janin,A.;Bertheau,P.;Yun‚àö¬Æs,J. B.	2014	Towards better digital pathology workflows: Programming libraries for high-speed sharpness assessment of Whole Slide Images	Diagnostic Pathology	9	1				Background: Since microscopic slides can now be automatically digitized and integrated in the clinical workflow, quality assessment of Whole Slide Images (WSI) has become a crucial issue. We present a no-reference quality assessment method that has been thoroughly tested since 2010 and is under implementation in multiple sites, both public university-hospitals and private entities. It is part of …				10.1186/1746-1596-9-S1-S3	Scopus; Towards better digital pathology workflows: Programming libraries for high-speed sharpness assessment of Whole Slide Images
61	Journal Article	Ammenwerth,E.;Knaup,P.;Maier,C.;Mludek,V.;Singer,R.;Skonetzki,S.;Wolff,A. C.;Haux,R.;Kulikowski,C.	2001	Digital libraries and recent medical informatics research: Findings from the IMIA yearbook of medical informatics 2001	Methods of information in medicine	40	2	163	167	Digital library;IMIA;International medical informatics association;Medical informatics;Yearbook	The Yearbook of Medical Informatics is published annually by the International Medical Informatics Association (IMIA) and contains a selection of recent excellent papers on medical informatics research (http://www.med.uni-heidelberg.de/mi/yearbook/index.htm). The special topic of the just published Yearbook 2001 is "Digital Libraries and Medicine". Digital libraries have changed dramatically and …					Scopus; Digital libraries and recent medical informatics research: Findings from the IMIA yearbook of medical informatics 2001
62	Journal Article	Anand, T. N., et al.	2019	ask sharing with non-physician health-care workers for management of blood pressure in low-income and middle-income countries: a systematic review and meta-analysis	The Lancet Global Health	7	6	e761	e771
63	Journal Article	Anand,A. C.	2014	Tubelight!	National Medical Journal of India	27	2	105	107							Scopus; Tubelight!
64	Journal Article	Anastasiou,Joan	1978	Training for library work in Sweden	Special libraries	69	2			Professional education;Canada;Comparative librarianship;Sweden	Swedish libraries are staffed by people prepared for their work in a variety of ways. Information and documentation centres are administered by research scientists. University graduate level 'informatics' courses prepare some special librarians. Courses for all levels of special library work are given by various agencies including the special library association. The association of public library…		0038-6723, 0038-6723	57124659; 7803275		LISA; Training for library work in Sweden
65	Journal Article	Anasuya, V	2017	Usage of Electronic Resources by the Medical, Dental and Paramedical Science Professionals in Karnataka.	DESIDOC Journal of Library & Information Technology	37	3	158	164
66	Journal Article	Andalia,Rub‚àö¬©n Ca‚àö¬±edo	2009	Temas de salud: una iniciativa para la alfabetizaci‚àö‚â•n de bibliotecarios y gestores de informaci‚àö‚â•n en el sector sanitario	Health subjects: an initiative to literacy of librarians and information managers in health sector.	20	2	1	3	Medicine -- Information services;Information scientists -- Training of;Librarians -- Training of;Medical informatics;Information science periodicals;Health education	El art‚àö‚â†culo informa sobre la decisi‚àö‚â•n editorial de incluir una secci‚àö‚â•n sobre la alfabetizaci‚àö‚â•n en salud en la revista. Se hace referencia a la necesidad de proveer a bibliotecarios y a profesionales de la informaci‚àö‚â•n de conocimientos necesarios para su integraci‚àö‚â•n en las actividades del sector sanitario.		10249435	47122686		LISTA; EBSCOhost; Temas de salud: una iniciativa para la alfabetizaci‚àö‚â•n de bibliotecarios y gestores de informaci‚àö‚â•n en el sector sanitario
67	Journal Article	Ando,Hiroaki;Kobayashi,Haruko;Nomura,Michiko;Tsubouchi,Masayoshi	2003	Information retrieval instruction in problem-based learning, collaboration with faculty members	Igaku Toshokan (Journal of the Japan Medical Library Association)	50	2	141	146	Faculty;User training;Problem based learning;Medical school libraries;Cooperation;Aichi Medical University;Japan;Information literacy;Online information retrieval	Aichi Medical University, Japan, has introduced a unique new lecture course to teach informatics. Three years ago, library staff began teaching information retrieval, initially giving lectures in search skills. However in 2002, library personnel and a faculty member created a new course which emphasises problem-based learning. Students work in groups on a medically-related topic and then prepare …		0445-2429, 0445-2429	57590023; 233768		LISA; Information retrieval instruction in problem-based learning, collaboration with faculty members
68	Journal Article	Andre,Pamela	2004	IAALD at AFITA/WCCA 2004	Quarterly Bulletin of the International Association of Agricultural Information Specialists	49	1	41	41	Agricultural information networks;Agricultural informatics;Associations, institutions, etc.;Conferences & conventions;Bangkok (Thailand);Thailand;Andre, Pamela	The article presents information about the agricultural congress sponsored by IAALD. IAALD was a sponsor of the 4th International Conference of the Asian Federation of Information Technology in Agriculture and the 2nd World Congress of Computers in Agriculture and Natural Resources held in Bangkok, Thailand, August 9-12, 2004. The four day conference included a broad range of programs from worksh…		10199926	17567556		LISTA; EBSCOhost; IAALD at AFITA/WCCA 2004
69	Journal Article	Andrews,J. E.	2003	An author co-citation analysis of medical informatics	Journal of the Medical Library Association	91	1	47	56	Medical Informatics;Serial Publications;Writing for Publication;Authors;Citation Analysis;Cluster Analysis;Computerized Literature Searching;Data Analysis, Statistical;Factor Analysis;Information Services;Scholarship;Social Networks;Human	OBJECTIVE: This study presents the results of an author co-citation analysis of the interdisciplinary field of medical informatics. METHODS: An author co-citation analysis was conducted for the years 1994 to 1998, using the fifty most-cited American College of Medical Informatics fellows as an author population. Co-citation data were calculated for every author pair, and multivariate analyses wer…		1536-5050	106819279		CINAHL; EBSCOhost; An author co-citation analysis of medical informatics
70	Journal Article	Andrews,J. E.;Pearce,K. A.;Ireson,C.;Love,M. M.	2005	Information-seeking behaviors of practitioners in a primary care practice-based research network (PBRN)	Journal of the Medical Library Association	93	2	206	212		Objective: The aim of this study was to examine the information-seeking behaviors (e.g., information resource usage patterns, access to types of sources and to medical libraries, and use of particular information technologies) of members in a primary care practice-based research network (PBRN) to inform future efforts supporting primary care practitioners in their daily care of patients. Methods:…					Scopus; Information-seeking behaviors of practitioners in a primary care practice-based research network (PBRN)
71	Journal Article	Anonymous	2018	CONFERENCES AROUND THE WORLD	Information Today. Medford,	35	12
72	Journal Article	Ansari,M. Y.;Equbal,A.;Dikhit,M. R.;Mansuri,R.;Rana,S.;Ali,V.;Sahoo,G. C.;Das,P.	2016	Establishment of correlation between in-silico and in-vitro test analysis against Leishmania HGPRT to inhibitors	International journal of biological macromolecules	83		78	96	catalysis;DNA RNA hybridization;drug design;genetic polymorphism;human;human cell;IC50;in vitro study;Leishmania;Leishmania donovani;library;lysis;molecular dynamics;molecular weight;MTT assay;parasite;protozoon;recycling;amino acid;guanosine phosphate;hypoxanthine phosphoribosyltransferase;purine;recombinant protein	Hypoxanthine Phosphoribosyltransferase (HGPRT; EC 2.4.2.8) is a central enzyme in the purine recycling pathway of all protozoan parasites. Protozoan parasites cannot synthesize purine bases (DNA/RNA) which is essential for survival as lack of de-novo pathway. Thus its good target for drug design and discovery as inhibition leads to cessation of replication. PRTase (transferase enzyme) has common …		1879-0003 0141-8130		10.1016/j.ijbiomac.2015.11.051	Embase; Establishment of correlation between in-silico and in-vitro test analysis against Leishmania HGPRT to inhibitors
73	Journal Article	Ansbro,‚àö√¢ M.;Gill,M. M.;Reynolds,J.;Shelley,K. D.;Strasser,S.;Sripipatana,T.;Ncube,A. T.;Mumba,G. T.;Terris-Prestholt,F.;Peeling,R. W.;Mabey,D.	2015	Introduction of syphilis point-of-care tests, from pilot study to national programme implementation in Zambia: A qualitative study of healthcare workers' perspectives on testing, training and quality assurance	PLoS ONE	10	6				Syphilis affects 1.4 million pregnant women globally each year. Maternal syphilis causes congenital syphilis in over half of affected pregnancies, leading to early foetal loss, pregnancy complications, stillbirth and neonatal death. Syphilis is under-diagnosed in pregnant women. Point-of-care rapid syphilis tests (RST) allow for same-day treatment and address logistical barriers to testing encoun…				10.1371/journal.pone.0127728	Scopus; Introduction of syphilis point-of-care tests, from pilot study to national programme implementation in Zambia: A qualitative study of healthcare workers' perspectives on testing, training and quality assurance
74	Journal Article	Antani,S. K.;Deserno,T. M.;Long,L. R.;Thoma,G. R.	2007	Geographically distributed complementary content-based image retrieval systems for biomedical image informatics	Medinfo.MEDINFO	12		493	497		There is a significant increase in the use of medical images in clinical medicine, disease research, and education. While the literature lists several successful systems for content-based image retrieval and image management methods, they have been unable to make significant inroads in routine medical informatics. This can be attributed to the following: (i) the challenging nature of medical imag…					Scopus; Geographically distributed complementary content-based image retrieval systems for biomedical image informatics
75	Journal Article	Anton,B.	2000	The AAMC medical informatics objectives and librarian roles	MLA News		324	14	14	Medical Informatics;Organizational Objectives;Education, Medical;Health Sciences Librarians;Professional Role;Medical Organizations			0541-5489	107107136		CINAHL; EBSCOhost; The AAMC medical informatics objectives and librarian roles
76	Journal Article	Arantes Ferraz,Terezine;Ferraz,T. A.	1981	O bibliotecario, a informatica, e o inter-relacionamento dos profissionais que operam as bibliotecas de hoje. The librarian, informatics, and the interrelation between professionals working in libraries today	Revista Brasileira de Biblioteconomia e Documentacao	14	2017-03-04			Librarianship;Profession;Information science	Paper presented at the Fourteenth Brazilian seminar on Informatics and Library Science, Sao Paulo, 16-23 Oct 81. The library of today is described with reference to recent organisational and technical innovations, within the context of its long history of development. To fulfil its responsibilities of collecting, processing and disseminating information in the 1980s, the library has become increa…			57114832; 8204460		LISA; O bibliotecario, a informatica, e o inter-relacionamento dos profissionais que operam as bibliotecas de hoje. The librarian, informatics, and the interrelation between professionals working in libraries today
77	Journal Article	Araujo,John;Pepper,Catherine;Richards,Janise;Choi,Mona;Xing,Jian;Li,Wei	2009	The profession of public health informatics: Still emerging?	International journal of medical informatics	78	6	375	385	Medical informatics;Medical literature;Public health;Professional education;Sociology;Professional autonomy;Public health informatics	Abstract: Purpose: Although public health informatics (PHI) was defined in 1995, both then and still now it is an ‚Äö√Ñ√∫emerging‚Äö√Ñ√π profession. An emergent profession lacks a base of ‚Äö√Ñ√∫technical specialized knowledge.‚Äö√Ñ√π Therefore, we analyzed MEDLINE bibliographic citation records of the PHI literature to determine if a base of technical, specialized PHI literature exists, which co…		13865056	37817719	10.1016/j.ijmedinf.2009.02.001	LISTA; EBSCOhost; The profession of public health informatics: Still emerging?
78	Journal Article	Arg‚àö¬∫elles,Carlos	2016	Curriculum-Integrated Information Literacy (CIIL) in a Community College Nursing Program: A Practical Model	Community College Journal of Research and Practice	40	11	942	953	Community Colleges;Nursing Education;Integrated Curriculum;Information Literacy;Librarian Teacher Cooperation;Curriculum Development;Curriculum Implementation;Curriculum Evaluation	This article describes a strategy to integrate information literacy into the curriculum of a nursing program in a community college. The model is articulated in four explained phases: preparatory, planning, implementation, and evaluation. It describes a collaborative process encouraging librarians to work with nursing faculty, driving students to acquire information literacy competencies, to use …		1066-8926	EJ1113050		ERIC; EBSCOhost; Curriculum-Integrated Information Literacy (CIIL) in a Community College Nursing Program: A Practical Model
79	Journal Article	Arg‚àö¬∫elles,Carlos	2012	Program-Integrated Information Literacy (PIIL) in a Hospital's Nursing Department: A Practical Model	Journal of Hospital Librarianship	12	2	97	111	Information Literacy;Nursing Staff, Hospital;Professional Development;Health Sciences Librarians;Nursing Practice, Evidence-Based;Information Technology;Nursing Informatics;Collaboration;Education, Nursing	This article provides a systematic description of a strategy to integrate information literacy into programs that support professional development in hospitals' nursing departments. Four phases are explained: preparatory, planning, implementation, and evaluation. It suggests that librarians must go beyond the basic one-time instruction workshops to a collaborative model working with nursing manag…		1532-3269	104552439	10.1080/15323269.2012.665717	CINAHL; EBSCOhost; Program-Integrated Information Literacy (PIIL) in a Hospital's Nursing Department: A Practical Model
80	Journal Article	Arnold,G. N.;Humphries,A. W.	1995	Continuing education and health sciences libraries: Opportunities for collaboration	Journal of Continuing Education in the Health Professions	15	4	235	240	Computers;continuing education;health sciences libraries;information seeking behavior;medical informatics;self‚Äö√Ñ√™directed learning	Health care continuing education (CE) professionals and health sciences librarians have many common goals, including (1) identifying information seeking behaviors of health professionals, (2) providing the information that has the most impact on clinical practice, and (3) educating health professionals in the use of new information technologies so that they may independently seek information need…				10.1002/chp.4750150408	Scopus; Continuing education and health sciences libraries: Opportunities for collaboration
81	Journal Article	Aronow,D. B.;Payne,T. H.;Pincetl,S. P.	1991	Postdoctoral Training in Medical Informatics: A Survey of National Library of Medicine-supported Fellows	Medical Decision Making	11	1	29	32		The National Library of Medicine (NLM) funds training programs in medical informatics and plans to significantly increase the number of program sites in the future. The authors surveyed all NLM-funded trainees at the nine sites supported in the spring of 1988 to determine their backgrounds, current research interests, and career plans. Forty-three fellows were identified, of whom 39 returned a ma…				10.1177/0272989X9101100104	Scopus; Postdoctoral Training in Medical Informatics: A Survey of National Library of Medicine-supported Fellows
82	Conference Proceedings/Paper	Aronow,David B.;Payne,Thomas H.;Pincetl,S. P.;Barnett,G. O.	1988	Survey of the background, activities and goals of medical informatics trainees	Proceedings - Annual Symposium on Computer Applications in Medical Care			893	897		Results of a survey of medical informatics trainees currently supported by the National Library of Medicine (NLM) regarding their experience, activities, and goals are presented. Their responses indicate: (1) a wide breadth of experience and interests; (2) a dominance of program-director personalities, rather than content and issues, in selecting training programs, and (3) frequent dissatisfactio…					Scopus; Survey of the background, activities and goals of medical informatics trainees
83	Conference Proceedings/Paper	Aronow,L.;Moore,L.	1994	Introducing medical students to informatics	Proceedings of the American Medical Informatics Association			917	917	LEARNING;MEDICAL informatics;MEDICINE;Curriculum	Students arrive in medical school with widely disparate degrees of familiarity with computers, and few of them are aware of the range of medical information resources available to them in medical libraries. The authors instituted a new problem-based teaching exercise in their Pharmacology course that requires students to access computer-based information resources. The student is presented with a…					LISTA; EBSCOhost; Introducing medical students to informatics
84	Journal Article	Aronsky,D.;Aliferis,C. F.;Johnson,K. B.;Lorenzi,N. M.;Miller,R. A.	2004	Biomedical Informatics Training Program at Vanderbilt University	Yearb Med Inform		1	165	174			2004-01-01	0943-4747	27706310		PubMed; NLM; Biomedical Informatics Training Program at Vanderbilt University
85	Journal Article	Aronsky,D.;Jones,I.;Lanaghan,K.;Slovis,C. M.;Aronsky,Dominik;Jones,Ian;Lanaghan,Kevin;Slovis,Corey M.	2008	Supporting patient care in the emergency department with a computerized whiteboard system	Journal of the American Medical Informatics Association	15	2	184	194	Data Display;Emergency Service Information Systems;Emergency Service -- Administration;Information Management;Patient Care -- Administration;Communication;Systems Implementation;Triage -- Methods	Efficient information management and communication within the emergency department (ED) is essential to providing timely and high-quality patient care. The ED whiteboard (census board) usually serves as an ED's central access point for operational and patient-related information. This article describes the design, functionality, and experiences with a computerized ED whiteboard, which has the abi…		1067-5027	105728717		CINAHL; EBSCOhost; Supporting patient care in the emergency department with a computerized whiteboard system
86	Journal Article	Arzola,C.;Carvalho,J. C. A.;Cubillos,J.;Ye,X. Y.;Perlas,A.	2013	Anesthesiologists' learning curves for bedside qualitative ultrasound assessment of gastric content: A cohort study	Canadian Journal of Anesthesia	60	8	771	779		Purpose: Focused assessment of the gastric antrum by ultrasound is a feasible tool to evaluate the quality of the stomach content. We aimed to determine the amount of training an anesthesiologist would need to achieve competence in the bedside ultrasound technique for qualitative assessment of gastric content. Methods: Six anesthesiologists underwent a teaching intervention followed by a formativ…				10.1007/s12630-013-9974-y	Scopus; Anesthesiologists' learning curves for bedside qualitative ultrasound assessment of gastric content: A cohort study
87	Journal Article	Ash,J.	1995	he impact of IAIMS on the work of information experts. Integrated Advanced Information Management Systems PMC226064; T	Bulletin of the Medical Library Association	83	4	455	460	Analysis of Variance;Data Collection;Forecasting;*Information Services;*Integrated Advanced Information Management Systems;Job Description;Librarians;Libraries;Research	Integrated Advanced Information Management Systems (IAIMS) programs differ but have certain characteristics in common. Technological and organizational integration are universal goals. As integration takes place, what happens to those implementing the vision? A survey of 125 staff members, or information experts, involved in information or informatics at an IAIMS-funded institution was conducted …	1995-10-01	0025-7338 (Print) 0025-7338	8547905		PubMed; NLM; The impact of IAIMS on the work of information experts. Integrated Advanced Information Management Systems
88	Journal Article	Ash,J. S.;Gorman,P. N.;Lavelle,M.;Lyman,J.;Delcambre,L. M.;Maier,D.;Bowers,S.;Weaver,M.	2001	Bundles: meeting clinical information needs PMC34563;	Bulletin of the Medical Library Association	89	3	294	296	Decision Making;Decision Support Systems, Clinical;Humans;Information Services;*Librarians;Libraries, Hospital/*organization & administration;Organizational Innovation;*Professional Competence;United States		2001-07-24	0025-7338 (Print) 0025-7338	11465689		PubMed; NLM; Bundles: meeting clinical information needs
89	Journal Article	Ash,J. S.;Johnson,F. E.	1999	IAIMS: An interview with Dick West	Journal of the American Medical Informatics Association	6	6	447	456		Richard T. West, IAIMS (Integrated Advanced Information Management Systems) Program Officer at the National Library of Medicine for 13 years, reflects on the origin, development, effectiveness, and future of IAIMS efforts. He dwells on the changes that have taken place as the concept of IAIMS has evolved from a technology, based to an organization-based level of integration. The role of IAIMS in …					Scopus; IAIMS: An interview with Dick West
90	Journal Article	Ash,J.;Ash,J.	1997	Organizational factors that influence information technology diffusion in academic health sciences centers	Journal of the American Medical Informatics Association	4	2	102	111	Diffusion of Innovation -- Evaluation;Computerized Literature Searching, End User -- Utilization;Electronic Mail -- Utilization;Electronic Health Records -- Utilization;Academic Medical Centers;Theory;Surveys;Random Sample;Analysis of Variance;Questionnaires;Summated Rating Scaling;Coefficient Alpha;Regression;Pearson's Correlation Coefficient;Funding Source;Human	Objective: To identify the organizational factors which influence the diffusion of end user online literature searching, the computer-based patient record, and electronic mail systems in academic health sciences centers in the United States.Design: A total of 1335 individuals working in informatics and library areas at 67 academic health sciences centers in the U.S. were surveyed. Multivariate te…		1067-5027	107323447		CINAHL; EBSCOhost; Organizational factors that influence information technology diffusion in academic health sciences centers
91	Journal Article	Aspray,William	2011	The History of Information Science and Other Traditional Information Domains: Models for Future Research	Libraries & the Cultural Record	46	2	230	248	Libraries -- History;Archives -- History;Information technology -- History;Social informatics;Information professionals;Information science -- History -- Study & teaching;Museums -- History;Technology & civilization;Professionalization	In this article, the author discusses the study of information science institutions such as libraries, archives, and museums. It is suggested that historians of these subjects would benefit from a study of related topics such as the history of information technology, social informatics, and the business and economic history of technology. Several topics for future study are presented, including t…		19324855	60800641		LISTA; EBSCOhost; The History of Information Science and Other Traditional Information Domains: Models for Future Research
92	Journal Article	Assefa,S. G.	2001	Reaching the unreachable: the role of HealthNet Ethiopia in disseminating electronic health information resources	Bulletin of the American Society for Information Science & Technology	27	6	19	23	Libraries, Health Sciences -- Ethiopia;Health Information Systems;Electronic Publications;Information Services;Organizations, Nonprofit;Health Education;World Wide Web;Ethiopia			1931-6550	106891116		CINAHL; EBSCOhost; Reaching the unreachable: the role of HealthNet Ethiopia in disseminating electronic health information resources
93	Report	Association of,Universities;Colleges,of Canada	1995	Towards a New Paradigm for Scholarly Communication. Discussion Paper Prepared by the AUCC-CARL/ABRC Task Force on Academic Libraries and Scholarly Communication = Vers un nouveau paradigme de communication savante. Document de travail prepare par le Groupe et de l'ABRC/CARL sur les bibliotheques universitaires et la communication savante						Academic Libraries;Access to Information;Communication (Thought Transfer);Computer Mediated Communication;Copyrights;Costs;Electronic Publishing;Faculty Promotion;Foreign Countries;Higher Education;Information Systems;Library Role;Publishing Industry;Research Tools;Scholarly Communication;Scholarly Journals;Tenure;Canada;Paradigm Shifts	The challenges and opportunities presented by fiscal constraint, new technologies and an information "explosion" require that universities and their libraries develop a system by which scholars and students can access information when it is needed. This discussion paper in English and French, is the first of a series of papers intended to raise awareness of important issues in academic libraries'…		0-888-76-171-6			ERIC; EBSCOhost; Towards a New Paradigm for Scholarly Communication. Discussion Paper Prepared by the AUCC-CARL/ABRC Task Force on Academic Libraries and Scholarly Communication = Vers un nouveau paradigme de communication savante. Document de t(TRUNCATED)
94	Journal Article	Astin,J. A.;Shapiro,S. L.;Eisenberg,D. M.;Forys,K. L.	2003	Mind-body medicine: State of the science, implications for practice	Journal of the American Board of Family Practice	16	2	131	147		Background: Although emerging evidence during the past several decades suggests that psychosocial factors can directly influence both physiologic function and health outcomes, medicine had failed to move beyond the biomedical model, in part because of lack of exposure to the evidence base supporting the biopsychosocial model. The literature was reviewed to examine the efficacy of representative p…					Scopus; Mind-body medicine: State of the science, implications for practice
95	Journal Article	Atack,L.;Luke,R.;Chien,E.	2008	Evaluation of patient satisfaction with tailored online patient education information	CIN - Computers Informatics Nursing	26	5	258	264	Disease management;Educational technology;Health services research;Medical informatics;Needs assessment	Patients are using the Internet for access to standardized health information in ever-growing numbers. Although increased access to health information can be helpful, the quality of information varies widely. All too often, the information retrieved is incomplete, inaccurate, or inappropriate. An interdisciplinary team of clinicians, librarians, software engineers, and multimedia designers develo…				10.1097/01.NCN.0000304838.52207.90	Scopus; Evaluation of patient satisfaction with tailored online patient education information
96	Journal Article	Atlasi,Rasha	2009	A Review of the Clinical Medical Librarian's Role in the Evidence Based Medicine Process and Improvement of the Quality of Medical Services with an Approach to Hospital Libraries in the United States	Faslname-Ye Ketab/Library and Information Studies	20	2	299		Evidence based medicine, clinical medical librarians, medical librarians, medical informatics, information needs, physicians;USA;Health care;Doctors;Hospital libraries;Information literacy;Evidence based medicine;article;4.16: USER TRAINING	After the institution of medical libraries as a place filled with medical resources and research for scientific assistance to physicians, the need for medical librarians came to be felt. After that, librarians educated in this field became involved in providing resources to organize the information needs of physicians within libraries. But in 1971, Gertrude Lamb offered a new image of medical lib…		1022-6451, 1022-6451	758113389; 201009536		LISA; A Review of the Clinical Medical Librarian's Role in the Evidence Based Medicine Process and Improvement of the Quality of Medical Services with an Approach to Hospital Libraries in the United States
97	Journal Article	Attfield,S. J.;Adams,A.;Blandford,A.	2006	Patient information needs: Pre- and post-consultation	Health Informatics Journal	12	2	165	177	Digital libraries;Health information;Information needs;Patients;User study	This paper presents findings from a study of information seeking behaviour by National Health Service patients which explored motivational triggers for information needs. Previous research has highlighted the importance of contextual elements in users' changing information needs. This paper highlights how those needs may centre on specific events: in particular, a patient's consultation with thei…				10.1177/1460458206063811	Scopus; Patient information needs: Pre- and post-consultation
98	Journal Article	Auster,Ethel;Denis,Laurent G.	1986	Striving toward excellence: continuing education for library personnel	Canadian Library Journal	43	2			Ontario Library Association;Further education;Professional education;Surveys;Continuing education;Ontario	Describes a study of continuing education (CE) conducted province-wide by the Ontario Library Association (OLA). Their brief was to survey extant CE models in Canada and the USA; to identify specific components of a CE model; to ascertain views of library pacesetters regarding the adequacy of currently available CE activities; to assess priority, format and support for CE activities; to determine…		0008-4352, 0008-4352	57295546; 8605489		LISA; Striving toward excellence: continuing education for library personnel
99	Journal Article	Austvoll-Dahlgren,A.;Danielsen,S.;Opheim,E.;Bj‚àö‚àèrndal,A.;Reinar,L. M.;Flottorp,S.;Oxman,A. D.;Helseth,S.	2013	Development of a complex intervention to improve health literacy skills	Health Information and Libraries Journal	30	4	278	293	Consumer health information;Decision support;Evidence-based practice;Health;Health education;Informatics;Information seeking behaviour	Background: Providing insight into the developmental processes involved in building interventions is an important way to ensure methodological transparency and inform future research efforts. The objective of this study was to describe the development of a web portal designed to improve health literacy skills among the public. Methods: The web portal was tailored to address three key barriers to …				10.1111/hir.12037	Scopus; Development of a complex intervention to improve health literacy skills
100	Journal Article	Avallone,Cynthia Hearthfield	2014	Integrating information resources and services into the electronic health record (EHR)	Journal of the Medical Library Association	102	4	235	235	Electronic Health Records;Information Resources;Systems Integration;Remote Access to Information -- Methods;Patient Education;Patient Care;Health Sciences Librarians;Role			1536-5050	103903856		CINAHL; EBSCOhost; Integrating information resources and services into the electronic health record (EHR)
101	Journal Article	Avelino,C. C. V.;Borges,F. R.;Inagaki,C. M.;De,Abreu Nery;Goyat‚àö¬∞,S. L. T.	2016	Development of a course in the virtual learning environment on the ICNP	ACTA Paulista de Enfermagem	29	1	69	76	Education, distance;Education, nursing;Education, nursing, continuing;Educational technology;Nursing informatics	Objective: To develop and evaluate a course on a Moodle Platform on diagnoses, interventions, and nursing outcomes according to the International Classification for Nursing Practice. Methods: A quantitative, descriptive, cross-sectional study conducted with 51 nursing students and practicing nurses. The course evaluation was done using a COLLES Survey. A multiple linear regression model was used …				10.1590/1982-0194201600010	Scopus; Development of a course in the virtual learning environment on the ICNP
102	Journal Article	Ayre,Stephen	2006	Workplace-based information skills outreach training to primary care staff	Health Information & Libraries Journal	23		50	54	Library outreach programs;Nursing informatics;Information storage & retrieval systems -- Medicine;Primary care (Medicine);Nurses -- Training of;Medical personnel;Great Britain	This article discusses the impact of a library and knowledge skills, outreach officer, assigned to train nurses and clinicians in the workplace in Chesterfield, Derbyshire, U. K. The author argues that this a convenient and effective means of helping National Health Services community staff to find, access and use information to improve patient care. The evaluation took four approaches: interview…		14711834	23415564	10.1111/j.1471-1842.2006.00676.x	LISTA; EBSCOhost; Workplace-based information skills outreach training to primary care staff
103	Journal Article	Azadi, A., et al.	2018	Medical student’s skills in notifying bad news based on SPIKES protocol	Journal of the Liaquat University of Medical and Health Sciences	17	4	249	254
104	Journal Article	Azami-Aghdash, S., et al.	2018	Effectiveness of interventions for prevention of road traffic injuries in Iran and some methodological issues: A systematic review	Bulletin of Emergency and Trauma	6	2	90	99
105	Journal Article	Azencott,C. A.;Ksikes,A.;Swamidass,S. J.;Chen,J. H.;Ralaivola,L.;Baldi,P.	2007	One- To four-dimensional kernels for virtual screening and the prediction of physical, chemical, and biological properties	Journal of Chemical Information and Modeling	47	3	965	974		Many chemoinformatics applications, including high-throughput virtual screening, benefit from being able to rapidly predict the physical, chemical, and biological properties of small molecules to screen large repositories and identify suitable candidates. When training sets are available, machine learning methods provide an effective alternative to ab initio methods for these predictions. Here, w…				10.1021/ci600397p	Scopus; One- To four-dimensional kernels for virtual screening and the prediction of physical, chemical, and biological properties
106	Journal Article	Babalola, S. O.	2018	FACTORS INFLUENCING BEHAVIORAL INTENTION TO THE USE OF INFORMATION AND COMMUNICATION TECHNOLOGY (ICT) AMONG STUDENTS OF FEDERAL POLYTECHNIC, ILARO.OGUN STATE. NIGERIA.	Library Philosophy and Practice			1	31
107	Journal Article	Bachman,J. A.;Panzarine,S.	1998	Enabling student nurses to use the information superhighway	Journal of Nursing Education	37	4	155	161	Computers and Computerization -- Utilization;Education, Nursing, Masters;Internet -- Education;Teaching Methods;Nursing Informatics -- Education;Computer User Training;Funding Source;Student Satisfaction -- Evaluation;Attitude Measures;Questionnaires;Research Instruments;Attitude to Computers;Evaluation Research;Nonparametric Statistics;Mann-Whitney U Test;Chi Square Test;Telemedicine;Students, P…	Nursing graduates must be sophisticated in the use of information technologies and understand how these technologies interface with various health care systems. The purpose of this project was to evaluate the impact of a newly developed Internet course, focusing on current information technologies, on 20 RN-to-MSN students. Author-developed instruments were used to measure weekly computer use, pe…		0148-4834	107266476		CINAHL; EBSCOhost; Enabling student nurses to use the information superhighway
108	Journal Article	Bada,M.;Hunter,L.	2011	Desiderata for ontologies to be used in semantic annotation of biomedical documents	Journal of Biomedical Informatics	44	1	94	101	Annotation;Corpus;Desiderata;Markup;NLP;OBO;Ontologies;Terminologies	A wealth of knowledge valuable to the translational research scientist is contained within the vast biomedical literature, but this knowledge is typically in the form of natural language. Sophisticated natural-language-processing systems are needed to translate text into unambiguous formal representations grounded in high-quality consensus ontologies, and these systems in turn rely on gold-standa…				10.1016/j.jbi.2010.10.002	Scopus; Desiderata for ontologies to be used in semantic annotation of biomedical documents
109	Journal Article	Badarudeen,S.;Sabharwal,S.;Badarudeen,Sameer;Sabharwal,Sanjeev	2008	Readability of patient education materials from the American Academy of Orthopaedic Surgeons and Pediatric Orthopaedic Society of North America web sites	Journal of Bone & Joint Surgery, American Volume	90	1	199	204	Internet;Medical Informatics -- Standards;Patient Education -- Methods;Readability;Teaching Materials -- Standards;Adult;Child;Educational Status;Female;Male;Medical Organizations;Needs Assessment;Orthopedics -- Standards;Orthopedics -- Trends;Pediatrics -- Standards;Pediatrics -- Trends;Probability;United States;Human	Background: While experts recommend that the readability of patient education materials should be less than the sixth grade level, the available information pertaining to orthopaedic diseases may be excessively complex for some to read and comprehend. The Flesch-Kincaid grade level is the most widely used tool to evaluate the readability score of a given text, with a lower grade level suggesting …		0021-9355	105906194	10.2106/JBJS.G.00347	CINAHL; EBSCOhost; Readability of patient education materials from the American Academy of Orthopaedic Surgeons and Pediatric Orthopaedic Society of North America web sites
110	Journal Article	Bader,S. A.	1994	Seize the day	The Journal of biocommunication	21	4	8	9							Scopus; Seize the day
111	Journal Article	Bader,S. A.;Martin,E. R.	1988	Teaching medical professionals to retrieve and manage medical information	The Journal of biocommunication	15	2	27	29		Popularity of the personal computer has prompted physician interest in direct access to the medical literature from sophisticated electronic data retrieval systems. This paper describes the educational programs developed by the library at the George Washington University Medical Center in response to this interest and growing national trend. As a result of these programs, the role of the libraria…					Scopus; Teaching medical professionals to retrieve and manage medical information
112	Journal Article	Bader,Shelley A.;Martin,Elaine R.	1987	New methods of information management: new roles for the health sciences library	Medical reference services quarterly	6	3			Technical services;Information services;Magnetic tape;Computerized information storage and retrieval;National Library of Medicine (USA);Subject indexing;Computerized information services;Databases;Information storage and retrieval;User training;Searching;Medicine;Medical libraries;University libraries;Computerised information retrieval;Information work;Online information retrieval	Presented at the Fifth World Congress on Medical Informatics-Workshop 2: Quicker and easier access to the medical literature, 27 Oct 86. Describes attempts to introduce user-friendly bibliographic search systems and the educational programmes designed to support them for the medical profession and health care professionals, focusing on the work of the Himmelfarb Health Sciences at the George Wash…		0276-3869, 0276-3869	57036813; 8805369		LISA; New methods of information management: new roles for the health sciences library
113	Journal Article	Baggio,R.	2000	A sociedade do informacao e a infoexclusao. An information society and infoexclusion	Ciencia da Informacao	29	2	16	21	Users;Committee for Informatics Democratization, Brazil;Rio de Janeiro;Brazil;Disadvantaged;Information literacy	The Committee for Informatics Democratization in Brazil has been campaigning for 5 years against digital apartheid and exclusion of information in communities in Rio de Janeiro and for the acquisition of computers to assist in this campaign. Its efforts resulted in the establishment of the first School of Informatics and Citizenship in Santa Marta and in the implementation of this model in outlyi…		0100-1965, 0100-1965	57495751; 111262		LISA; A sociedade do informacao e a infoexclusao. An information society and infoexclusion
114	Dissertation/Thesis	Baillargeon,Tara Jean	2008	Planning, developing, and evaluating eMuseums: Step-by-step handbook for museum professionals	Kansas State University	3310820		113		Communication and the arts;Education;Handbook;Museum education;Museum partnerships;Virtual museums;Web sites;Websites;Library science;Educational software;Information systems;Museums;0399:Library science;0723:Information systems;0710:Educational software;0730:Museums	The purpose of this study was to create a handbook that would support museum professionals through the stages of planning, creating, and evaluating a user-centered eMuseum. Planning, Creating, and Evaluating eMuseums: A Step by Step Handbook for Museum Professionals was developed using the research and development methodology (R&D) developed by Borg and Gall (1989). The seven steps in the R&D cyc…		9780549597179	304548954		Dissertations & Theses; Planning, developing, and evaluating eMuseums: Step-by-step handbook for museum professionals
115	Journal Article	Bakal, G., et al.	2018	Exploiting semantic patterns over biomedical knowledge graphs for predicting treatment and causative relations	Journal of Biomedical Informatics	82		189	199
116	Journal Article	Baker,C.	2008	Nextgen. Field trip	Library Journal	133	11	46	46	Congresses and Conferences -- Evaluation -- South Carolina;Librarians -- Education;Student Attitudes;South Carolina			0363-0277	105652071		CINAHL; EBSCOhost; Nextgen. Field trip
117	Book, Whole	Bal,H.;Hujol,J.	2007	Java for bioinformatics and biomedical applications	Java for Bioinformatics and Biomedical Applications			1	342		Java for Bioinformatics and Biomedical Applications describes the work of the U.S. National Cancer Institute (NCI, National Institutes of Health, U.S. Department of Health and Human Services) and a large number of cancer centers across the U.S. under the caBIG‚Äö√ë¬¢ (cancer Biomedical Informatics Grid) program, as well as standard bioinformatics applications. The goal of NCI caBIG‚Äö√ë¬¢ is to c…				10.1007/978-0-387-37237-2	Scopus; Java for bioinformatics and biomedical applications
118	Journal Article	Balaz, J.; Palat, M.	2002	Internet and the possibilities of its use in medicine	Eurorehab			211	216	Internet;Medical information;Searching services;Telemedicine;Videoconferences	Internet is an important tool in gaining the medical information. These are first of all, documents placed on web sites of medical libraries, universities and medical companies, and then the possibility to browse in the complete scientific journals, which is mostly a paid service. Some information are anonymous and their plausibility should be verified. With the increased speed of computer networ…					Scopus; Internet a mo‚âà√¶nosti jeho vyu‚âà√¶itia v medic‚àö‚â†ne
119	Journal Article	Baldwin,P.	2004	Technology. NLM/MBL informatics fellowship: is it for hospital librarians?	Journal of Hospital Librarianship	4	2	89	94	Health Sciences Librarianship;Medical Informatics -- Education;Course Content;Health Sciences Librarians;Massachusetts;National Library of Medicine (U.S.);Professional Development;Training Support, Financial			1532-3269	106559599		CINAHL; EBSCOhost; Technology. NLM/MBL informatics fellowship: is it for hospital librarians?
120	Journal Article	Balen,Robert M.;Jewesson,Peter J.	2004	Pharmacist computer skills and needs assessment survey	Journal of Medical Internet Research	6	1			Canada;Surveys;British Columbia;Computer skills;Pharmacists;Hospitals	The full text of this electronic journal article can be found at URL:http://www.jmir.org/2004/1/e11/]. Background: To use technology effectively for the advancement of patient care, pharmacists must possess a variety of computer skills. We recently introduced a novel applied informatics program in this Canadian hospital clinical service unit to enhance the informatics skills of our members. Objec…			57597294; 276603		LISA; Pharmacist computer skills and needs assessment survey
121	Journal Article	Balfer,J.;Hu,Y.;Bajorath,J.	2014	Compound structure-independent activity prediction in high-dimensional target space	Molecular Informatics	33	8	544	558	crizotinib;ephrin receptor B1;fibroblast growth factor receptor 3;Janus kinase 1;Janus kinase 2;Janus kinase 3;mitogen activated protein kinase 1;mitogen activated protein kinase 3;phosphotransferase;platelet derived growth factor alpha receptor;protein kinase Fyn;protein tyrosine kinase;staurosporine;transient receptor potential channel M6;accuracy;article;Bayes theorem;Bayesian learning;maximum…	Profiling of compound libraries against arrays of targets has become an important approach in pharmaceutical research. The prediction of multi-target compound activities also represents an attractive task for machine learning with potential for drug discovery applications. Herein, we have explored activity prediction in high-dimensional target space. Different types of models were derived to pred…		1868-1751 1868-1743		10.1002/minf.201400051	Embase; Compound structure-independent activity prediction in high-dimensional target space
122	Journal Article	Ball,M. J.	1995	The library of the future: an informatics institution	International journal of bio-medical computing	40	2	85	88	Future;Information centers;Library;Medical informatics;Medical libraries	As technology transforms how information is accessed, stored and disseminated, the concept of the library changes as well. In its plans for a new building to house both library and computing services, the University of Maryland at Baltimore (UMAB) will give physical form and organizational dimensions to this new concept of the library. UMAB's library of the future will be an 'informatics institut…				10.1016/0020-7101(95)01129-3	Scopus; The library of the future: an informatics institution
123	Journal Article	Ball,M. J.;Douglas,J. V.	1992	Education and training are critical to meeting the need for professionals	Healthcare information management : journal of the Healthcare Information and Management Systems Society of the American Hospital Association	6	2	5	8							Scopus; Education and training are critical to meeting the need for professionals
124	Journal Article	Ball,M. J.;Douglas,J. V.	1992	Preparing medical informaticians: a cross-disciplinary approach	Computers in healthcare	13	7	38	41		Information systems are a necessity in tomorrow's healthcare environment--but who will be trained to use them and use them well? A whole generation of practitioners is backing away from the challenge--how are they to become educated?					Scopus; Preparing medical informaticians: a cross-disciplinary approach
125	Conference Proceedings/Paper	Ball,M. J.;Douglas,J. V.	1988	Informatics and professional education - a methodology for consensus building on campus	Proceedings - Annual Symposium on Computer Applications in Medical Care			320	322		In 1984, the University of Maryland Campus for the Professions launched a major initiative under the National Library of Medicine's Integrated Academic Information Management System (IAIMS) program. A strategic plan was developed, describing the organizational and technological changes required to create an information environment for the campus. Alternatives were offered for computing and commun…					Scopus; Informatics and professional education - a methodology for consensus building on campus
126	Journal Article	Ball,M. J.;Douglas,J. V.;Lunin,L. F.	1988	Informatics and education in the health professions	Journal of the American Society for Information Science	39	5	344	347		Informatics, the applied use of information science, is undergoing definition and development in the health professions with the encouragement of the National Library of Medicine and other professional organizations. Medical informatics and diciplinary subsets such as nursing and dental informatics look to optimize a growing range of applications ranging from video‚Äö√Ñ√™disks to expert systems. …				10.1002/(SICI)1097-4571(198809)39:5<344::AID-ASI12>3.0.CO;2-U	Scopus; Informatics and education in the health professions
127	Journal Article	Ball,M. J.;Weise,F. O.;Freiburger,G. A.;Douglas,J. V.	1994	Building the library/information center of the future	Computer methods and programs in biomedicine	44	2017-03-04	143	146	Architectural design;Design issues;Library buildings;Library of the future;Library/information center	Changes in the mission, roles, and infrastructure of academic health sciences libraries pose an enormous challenge to those designing and planning new library buildings. The library will be judged by its ability to respond to changing information dissemination patterns, changing missions, technologies not yet contemplated, and curricular trends, notably the rise of informatics and problem-based l…				10.1016/0169-2607(94)90106-6	Scopus; Building the library/information center of the future
128	Journal Article	Ball,Marion J.;Douglas,Judith V.;Zimmerman,John L.;Lunin,Lois F.	1989	Informatics education and the professions	Journal of the American Society for Information Science	40	5			Professional education;Computerized information work;Curricula	In a theoretical discussion of what information science can contribute to the medical professions, addresses questions of definition and describes applications and knowledge models for the emerging profession of medical informatics. A review of existing programmes includes curriculum models and provides details on informatics programmes emphasising information and computer science; programmes emp…		0002-8231, 0002-8231	57050365; 9002559		LISA; Informatics education and the professions
129	Journal Article	Ballard,Terry	1991	OCLC's EPIC: report from the field	Computers in Libraries	11	4			Information services;Magnetic tape;Computerized information storage and retrieval;Subject indexing;Computerized information services;Computerized intermediaries;Databases;Information storage and retrieval;Online Computer Library Centre (OCLC);Searching;EPIC;Computerised information retrieval;Information work;Online information retrieval	EPIC, produced by OCLC, is an on-line computer service for searching the OCLC data base using subject, keyword, keyword phrase, and Boolean searches. It is an important new source of information for reference librarians. Reports on the wide variation in its current use. Although welcomed by users as a new method of accessing OCLC its automated training program is seen as cumbersome. 00 S.E.		1041-7915, 1041-7915	57129670; 9202343		LISA; OCLC's EPIC: report from the field
130	Journal Article	Banashek, L., et al.	2019	Review of the medical and environmental implications of additive manufacturing (3D Printing) filaments	Anesthesia and Analgesia	128	4	13	15
131	Journal Article	Banks,M. A.	2006	Defining the informationist: A case study from the Frederick L. Ehrman Medical Library	Journal of the Medical Library Association	94	1	5	7							Scopus; Defining the informationist: A case study from the Frederick L. Ehrman Medical Library
132	Journal Article	Banks,M. A.;Cogdill,K. W.;Selden,C. R.;Cahn,M. A.	2005	Complementary competencies: public health and health sciences librarianship	Journal of the Medical Library Association	93	3	338	347	Health Informatics;Health Personnel;Health Sciences Librarians;Public Health;Collaboration;Information Management;Interprofessional Relations;Professional Competence;Professional Role;Human	OBJECTIVES: The authors sought to identify opportunities for partnership between the communities of public health workers and health sciences librarians. METHODS: The authors review competencies in public health and health sciences librarianship. They highlight previously identified public health informatics competencies and the Medical Library Association's essential areas of knowledge. Based on…		1536-5050	106373140		CINAHL; EBSCOhost; Complementary competencies: public health and health sciences librarianship
133	Conference Proceedings/Paper	Bao,C. B.;Wang,B. L.	2008	A open source based general framework for Virtual Surgery Simulation	BioMedical Engineering and Informatics: New Development and the Future - Proceedings of the 1st International Conference on BioMedical Engineering and Informatics, BMEI 2008	1		575	579		With the development of computer technology, Virtual Surgery Simulation (VSS) becomes into reality. Virtual surgery is multi-disciplined and challenged. There have been some open source resources for VSS but they are all in progress. A new open source based VSS system is presented. An object oriented system analysis and design are described in detail including use case diagram, sequence diagrams,…				10.1109/BMEI.2008.129	Scopus; A open source based general framework for Virtual Surgery Simulation
134	Journal Article	Barclay,D. A.;Camille,D.	1998	Meeting the information needs of students and professionals: the Health Informatics Education Center at the Houston Academy of Medicine-Texas Medical Center Library	Medical reference services quarterly	17	4	85	90	Medical Informatics;Library Services;Learning Laboratories;Libraries, Health Sciences;Computer Systems;Students, Health Occupations;Academic Medical Centers;Texas;Education, Health Sciences;Access to Information;Information Retrieval -- Education;Information Management -- Education;Educational Technology;Information Needs			0276-3869	107165830		CINAHL; EBSCOhost; Meeting the information needs of students and professionals: the Health Informatics Education Center at the Houston Academy of Medicine-Texas Medical Center Library
135	Journal Article	Barclay,Pat;Conyers,Angela;Creaser,Claire;White,Sonya	2012	Performance measurement in a changing environmentThe SCONUL e-measures project 2010	Performance Measurement & Metrics	13	2	92	106	Performance Measurement Systems -- Methods;Information Resources -- Utilization;World Wide Web -- Utilization;Libraries, Electronic -- Utilization;Libraries, Academic;Pilot Studies;Benchmarking;Databases -- Utilization;Seminars and Workshops;Books -- Utilization;Serial Publications -- Utilization;Human			1467-8047	104385351	10.1108/14678041211241314	CINAHL; EBSCOhost; Performance measurement in a changing environmentThe SCONUL e-measures project 2010
136	Journal Article	Bareisa,Eudardas;Adomavicius,Juozas;Kersiene,Vitalija;Sekliuckis,Vitolis	2004	University information technologies studies and ways of their modernisation	Informacijos Mokslai/Information Sciences		28	44	52	Distance learning;informatics;Information technology;article;17.11: EDUCATION	The article examines update of modules of general IT (Informatics) studies under changes in secondary school programs. It is proposed to create distance-learning courses and use "tools set" principles. It will allow broadening the choice of study subjects and will create possibility for students from different faculties to choose the subjects and realization tools that better meet their needs and…		1392-0561, 1392-0561	57627793; 200804716		LISA; University information technologies studies and ways of their modernisation
137	Journal Article	Barnard,A.;Nash,R.;O'Brien,M.	2005	Information literacy: Developing lifelong skills through nursing education	Journal of Nursing Education	44	11	505	510		The amount and complexity of information nurses are expected to manage continues to increase exponentially. Support has grown for integrated curriculum approaches that include appropriate content on the use of a variety of information formats and instruction using resource-based and process methods. Such teaching-learning approaches demand a major shift in educational paradigms and encompass reso…					Scopus; Information literacy: Developing lifelong skills through nursing education
138	Journal Article	Barnes,B. E.;Friedman,C. P.;Rosenberg,J. L.;Russell,J.;Beedle,A.;Levine,A. S.	2006	Creating an infrastructure for training in the responsible conduct of research: The University of Pittsburgh's experience	Academic Medicine	81	2	119	127		In response to public concerns about the consequences of research misconduct, academic institutions have become increasingly cognizant of the need to implement comprehensive, effective training in the responsible conduct of research (RCR) for faculty, staff, students, and external collaborators. The ability to meet this imperative is challenging as universities confront declining financial resour…				10.1097/00001888-200602000-00005	Scopus; Creating an infrastructure for training in the responsible conduct of research: The University of Pittsburgh's experience
139	Journal Article	Barnes,C.	1979	L'information scientifique et la recherche: enquete realisee par le Service Formation-Information de l'Institut de Recherche d'Informatique et d'Automatique. Scientific information and research: study carried out by the Training and Information Service of the Research Institute for Informatics and Automation	Documentaliste	16	2017-05-06			User services;France;Information communication;Services;Surveys;Information work;Science;Science and technology	The results of a questionnaire survey of users of the Training and Information Service of the Research Institute for Informatics and Automation; 554 replies (26% of those asked) were received. Respondents acquired written information from periodicals, technical works, reports and theses, rather than secondary services. Such information is often belated, unselected, complex, contradictory, or unav…		0012-4508, 0012-4508	57242623; 8003010		LISA; L'information scientifique et la recherche: enquete realisee par le Service Formation-Information de l'Institut de Recherche d'Informatique et d'Automatique. Scientific information and research: study carried out by the Training and Inform(TRUNCATED)
140	Journal Article	Barnett,S. H.;Kaiser,S.;Morgan,L. K.;Sullivant,J.;Siu,A.;Rose,D.;Rico,M.;Smith,L.;Schechter,C.;Miller,M.;Stagnaro-Green,A.	2000	An Integrated Program for Evidence-Based Medicine in Medical School	Mount Sinai Journal of Medicine	67	2	163	171	Curriculum;Evidence-based medicine;Library skills	To provide optimal care for their patients, clinicians must be able to locate and interpret the most current literature. Teaching the necessary skills to medical students is essential, if we wish to train clinicians to be able to keep up with the expansion of biomedical knowledge for their entire working lives. In this paper, we describe our school's four-year curriculum in evidence-based medicin…					Scopus; An Integrated Program for Evidence-Based Medicine in Medical School
141	Journal Article	Baro,Emmanuel E.;Ebhomeya,Loveth	2013	Information needs and seeking behaviours of nursesA survey of two hospitals in Bayelsa State, Nigeria	Health Education (0965-4283)	113	3	183	195	Information Needs -- Evaluation;Help Seeking Behavior -- Evaluation;Nursing Informatics -- Evaluation;Human;Research Question -- Classification;Nigeria;Hospitals;Nurses;Questionnaires;Quality of Health Care;Decision Making, Clinical;Databases, Health -- Classification;Libraries, Hospital;Nursing Role;Descriptive Research;Information Resources -- Classification;Time Factors;Current Alerting Servic…			0965-4283	104289848	10.1108/09654281311309828	CINAHL; EBSCOhost; Information needs and seeking behaviours of nursesA survey of two hospitals in Bayelsa State, Nigeria
142	Journal Article	Baron,G. L.;Bruillard,E.	1997	Information technology in French education: implications for teacher education	Journal of Information Technology for Teacher Education	6	3	241	253	France;Skills;Educational technology;Surveys;Information technology;Student teachers	Reports a longitudinal study (1992-96) of the opinions and competencies in informatics of students enrolling at a French University Institute for Teacher Training (IUFM). It showed a substantial increase in computer ownership, better knowledge of computer tools higher levels of prior training and a global increase in students' expectations of information technology training. There are important d…		0962-029X, 0962-029X	57447160; 80139		LISA; Information technology in French education: implications for teacher education
143	Journal Article	Barr, L. H., et al.	2017	A method to integrate an institutional database with multiple practice EHRs	Journal of Clinical Oncology	35	8
144	Journal Article	Barrett,P.	2009	An online nursing leadership literature centre at the university of manitoba health sciences libraries	Health Information and Libraries Journal	26	3	232	239		Background: Decades of hospital restructuring in Canada resulted in significant reductions of nursing leadership positions and altered a nursing infrastructure important for guiding patient care. The importance of acquiring nursing leadership skills to address the negative effects of restructuring is advocated by Canadian nursing bodies. Objectives: To describe a service innovation for a nursing …				10.1111/j.1471-1842.2008.00828.x	Scopus; An online nursing leadership literature centre at the university of manitoba health sciences libraries
145	Journal Article	Barry,C. L.	2006	In this issue	Journal of the American Society for Information Science & Technology	57	1	1	3	Information Science;Serial Publications;Bioinformatics;Citation Analysis;Computer Simulation;Information Retrieval;Information Seeking Behavior;Libraries, Electronic;Medline;Vocabulary, Controlled			1532-2882	106252259		CINAHL; EBSCOhost; In this issue
146	Journal Article	Barry,M.	2004	Hospital information services. What did they know? And when did they know it? Progress in helping clinicians reach decisions	Medical reference services quarterly	23	4	75	85	Decision Making, Clinical;Decision Support Systems, Clinical;Medical Practice, Evidence-Based;Education, Medical, Continuing;Integrated Advanced Information Management Systems;Medical Informatics -- Trends;Physicians	In the past three decades, knowledge professionals have made remarkable strides toward achieving clinicians' decision-support dream of immediately available short answers. Medical evidence, what is truly known about health care effects and ready to be applied in patient care, can now much more easily be identified. Today's information delivery tools enable clinicians to seek answers to many more …		0276-3869	106601567		CINAHL; EBSCOhost; Hospital information services. What did they know? And when did they know it? Progress in helping clinicians reach decisions
147	Journal Article	Bartczak,Jeremy	2014	Library-curated web interface for Open Helix bioinformatics tutorials	Journal of the Medical Library Association	102	4	232	233	Bioinformatics -- Education;Teaching Materials;Genomics -- Education;User-Computer Interface;Libraries, Health Sciences			1536-5050	103903853		CINAHL; EBSCOhost; Library-curated web interface for Open Helix bioinformatics tutorials
148	Journal Article	Bartlett,J. C.	2005	Bioinformatics education in an MLIS program: the McGill experience	Journal of the Canadian Health Libraries Association (JCHLA)	26	3	79	82	Bioinformatics -- Education;Librarians -- Education;Canada;Course Content;Genetics;Genome;Information Needs;Professional Role	Program objective - The objective of this course (GLIS691 - Bioinformatics) was to provide formal bioinformatics education within a master of library and information studies (MLIS) program. As bioinformatics be-comes increasingly integral to biomedical research, there is a need for librarians to expand their practice into the do-main of bioinformatics, supporting the efficient and accurate use of…		1708-6892	106354658		CINAHL; EBSCOhost; Bioinformatics education in an MLIS program: the McGill experience
149	Journal Article	Bartold,P. M.	2003	Filling the shelves - Is there any room for improvement?	Australian Dental Journal	48	3	145								Scopus; Filling the shelves - Is there any room for improvement?
150	Conference Proceedings/Paper	Bartolo,L. M.;Glotzer,S. C.;Khan,J. I.;Powell Iv,A. C.;Sadoway,D. R.;Anderson,K. M.	2004	MatDL.org: The materials digital library and the national science digital library program	Materials Research Society Symposium Proceedings	827		35	40		The National Science Foundation's National Science Digital Library (NSDL) Program is a premier collective portal of authoritative scientific resources supporting education and research. With funding from NSF, the Materials Digital Library (MatDL) is a collaborative project being developed by the National Institute of Standards and Technology's Materials Science and Engineering Laboratory (NIST/MS…					Scopus; MatDL.org: The materials digital library and the national science digital library program
151	Journal Article	Baskaran,Vikraman;Davis,Kim;Bali,Rajeev K.;Naguib,Raouf N. G.;Wickramasinghe,Nilmini	2013	Managing information and knowledge within maternity services: Privacy and consent issues	Informatics for Health & Social Care	38	3	196	210	Consent;electronic health records;information governance;privacy;security;Records management;Electronic medical records;Security management;Access to information;Hospitals;article;18.0: RECORDS MANAGEMENT	Objective: Electronic Patient Records have improved vastly the quality and efficiency of care delivered. However, the formation of single demographic database and the ease of electronic information sharing give rise to many concerns including issues of consent, by whom and how data are accessed and used. This paper examines the organizational and socio-technical issues related to privacy, confide…		1753-8157, 1753-8157	1718055074; 201507612	http://dx.doi.org/10.3109/17538157.2012.735732	LISA; Managing information and knowledge within maternity services: Privacy and consent issues
152	Conference Proceedings/Paper	Bastos,da Cunha	1985	INFORMATICS IN INFORMATION SCIENCE EDUCATION: THE SITUATION IN BRAZIL	Proceedings of the ASIS Annual Meeting	22		374	376		The paper discusses the several ways to introduce the computer in Library and Information Science education, especially in Brazil. It is suggested that several topics should have more attention from and deeper discussion by teachers, librarians and experts, i. e. : computer access, integration of the computer in the classroom and the curriculum, quantity and quality of software, preparation of te…					Scopus; INFORMATICS IN INFORMATION SCIENCE EDUCATION: THE SITUATION IN BRAZIL
153	Journal Article	Bath,Peter A.;Gillet,Valerie;Willett,Peter	2003	New courses for a developing marketplace	Library + Information Update	2	6	46	47	Library and information science;Schools of library and information science;Professional education;Sheffield University;Curricula;UK;Employment prospects	Outlines the way in which the Department of Information Studies at Sheffield University, UK attempts to tailor its curricula to the employment market and describes the development of 2 new programmes in specific sectors: the MSc courses in Chemo informatics and Health Informatics. Focuses on the consultation with relevant organizations and professions in the design of the courses, the outcomes fo…		1476-7171, 1476-7171	57588660; 249580		LISA; New courses for a developing marketplace
154	Conference Proceedings/Paper	Baudino, F., Hart, K., Johnson, C.	2017	Brick & Click: An Academic Conference (17th, Maryville, Missouri, November 3, 2017)
155	Journal Article	Bawden,D.	1996	Health informatics education: an information-related undergraduate perspective	Education for Information	14	1	1	6	Health informatics;Professional education;Information science	Considers health informatics education from the perspective of the provision of undergraduate teaching, based on informatics foundations and adopting an integrated and information related approach. Draws the distinction between health informatics and medical informatics and reviews the history of the development of education for health informatics. Reviews some educational approaches to the subje…		0167-8329, 0167-8329	57390261; 44687		LISA; Health informatics education: an information-related undergraduate perspective
156	Journal Article	Bawden,D.	1993	Records management: a newly-born profession?	Records Management Bulletin		58	11	12	Records management;Profession	Explores the professional status of records management. Considers who is going into records management as a career and the sort of training they receive. Examines different views of records management regarding it as a discipline within informatics, as a professional area, centred upon a collection of techniques, and linking with several other professional areas and as passing phase in the inform…		0268-4500, 0268-4500	57310476; 11803		LISA; Records management: a newly-born profession?
157	Journal Article	Bawden,D.;Robinson,K.	1997	Information behaviour in nursing specialities: A case study of midwifery	Journal of Information Science	23	6	407	421		A study of the information needs and information-seeking behaviour within nursing specialities, primarily midwifery with a smaller-scale study of psychiatric nursing for comparison, is presented. The study, mainly conducted by semi-structured interviews with practitioners and providers, shows midwives to be a particularly information-conscious set of practitioners, needing a wide variety of infor…					Scopus; Information behaviour in nursing specialities: A case study of midwifery
158	Report	Bawden,D.;Robinson,K.	1994	Information systems for nursing specialities. British Library. Research and Development Department .	BLRD Report	6168				User needs;Nursing;User surveys;Nurses;Information work	Reports results of a 6 month British Library Research and Development Department (BLRDD) funded project to determine the information needs and information seeking behaviour of midwives and psychiatric nurses and to compare these needs and behaviours with those of general nurses, established by previous studies. Considers also the emergence of the field of nursing informatics. The study was conduc…			57323319; 23575		LISA; Information systems for nursing specialities
159	Journal Article	Bayley,L.;McLellan,A.;Petropoulos,J. A.	2012	Fluency-not competency or expertise-is needed to incorporate evidence into practice	Academic Medicine	87	11	1470		*Clinical Competence;Concept Formation;Cooperative Behavior;Curriculum;*Education, Medical;Electronic Health Records;Evidence-Based Medicine/*education;*Faculty, Medical;Hospitals, Teaching;Humans;Interdisciplinary Communication;Medical Informatics Applications;Physician's Role/psychology;Schools, Medical		2012-11-01	1040-2446	23111260	10.1097/ACM.0b013e31826d5962	PubMed; NLM; Fluency-not competency or expertise-is needed to incorporate evidence into practice
160	Journal Article	Beale,E. G.;Lacy,N. L.;Downie,S.;Olson,T. R.;Woods,G. L.	2011	Tankside grand rounds (TSGR) and a donor electronic medical record (DEMR) foster multiple ACGME core competencies	Clinical Anatomy	24	8	1017	1018	donor;anatomy;electronic medical record;human;student;learning;dissection;medical education;skill;prescription;feedback system;patient care;competence;accreditation;professionalism;education program;laboratory;cadaver;graduate;library;physician	Introduction: The Accreditation Council for Graduate Medical Education (ACGME) lists six competencies that all physicians should possess: patient care skills, medical knowledge, practice-based learning, interpersonal skills, professionalism, and systems-based practice. These have trickled down to undergraduate medical education programs. Medical anatomy courses traditionally focus only on medical…		0897-3806		10.1002/ca.21270	Embase; Tankside grand rounds (TSGR) and a donor electronic medical record (DEMR) foster multiple ACGME core competencies
161	Book, Whole	Bearman,David;Trant,Jennifer;Archives;Museum Informatics, Pittsburgh P. A.	2003	Museums and the Web 2003: Selected Papers from an International Conference (7th, Charlotte, North Carolina, March 19-22, 2003)						Archives;Art;Information Technology;Institutional Libraries;Internet;Museums;Program Development;Special Libraries;World Wide Web;Museum Collections;Museum Libraries;Virtual Museums	This is the proceedings of the seventh annual Museums and the Web conference which took place March 19-22, 2003. MW2003 was the premier international venue to review the state of the Web in arts, culture, and heritage. The formal program consisted of two plenary sessions, eighteen parallel sessions, 35 museum project demonstrations, dozens of commercial exhibits, full-day and half-day pre-confere…		1-885626-27-1			ERIC; EBSCOhost; Museums and the Web 2003: Selected Papers from an International Conference (7th, Charlotte, North Carolina, March 19-22, 2003)
162	Book, Whole	Bearman,David;Trant,Jennifer;Archives;Museum Informatics, Pittsburgh P. A.	2001	Museums and the Web 2001: Selected Papers from an International Conference (5th, Seattle, Washington, March 15-17, 2001)						Access to Information;Archives;Computer Oriented Programs;Conferences;Exhibits;Information Management;Information Technology;Museums;Online Systems;Technological Advancement;World Wide Web;Museum Collections;Museum Libraries;Virtual Museums;Web Site Design	In this selection of papers from the conference, authors from 10 of the more than 35 countries and every continent (except Antarctica) provide discussions covering all levels of museum Web design. They brought a wide variety of experiences and backgrounds to the conference, all of which ensured new perspectives and new ideas. The meetings opened on Thursday with a plenary address, followed by a f…		1-885626-23-1			ERIC; EBSCOhost; Museums and the Web 2001: Selected Papers from an International Conference (5th, Seattle, Washington, March 15-17, 2001)
163	Book, Whole	Bearman,David;Trant,Jennifer;Archives;Museum Informatics, Pittsburgh P. A.	1999	Museums and the Web 1999: Selected Papers from an International Conference						Case Studies;Computer Oriented Programs;Foreign Countries;Information Seeking;Information Technology;Interaction;Metadata;Museums;Virtual Reality;Visual Aids;World Wide Web;Web Sites	Following an introduction by the editors entitled "Interactivity Comes of Age: Museums and World Wide Web at Five," this proceedings contains the following selected papers and case studies: "From the Mountains of the Moon to the Neon Paintbrush" (Peter Walsh); "Visiting a Museum Together: How To Share a Visit to a Virtual World" (Paolo Paolini, Thimoty Barbieri, Paolo Loiudice, Francesca Alonzo, …		1-885626-17-7			ERIC; EBSCOhost; Museums and the Web 1999: Selected Papers from an International Conference
164	Book, Whole	Beckmann,Chris;Gehler,David;Library,of Congress	2002	1900 America: Historical Voices, Poetic Visions. Learning Page Lesson Plan						Epics;Group Instruction;High Schools;Integrated Activities;Lesson Plans;Literary Criticism;Mass Media Use;Primary Sources;Technology Uses in Education;United States History;United States Literature	To better understand the turn-of-the-century United States, this interdisciplinary lesson (covering 6-8 weeks) integrates use of primary resources with historical and literary analysis. Students work in groups and express themselves creatively through a multi-media epic poem. The artistic models for the students' multi-media epic poem are Walt Whitman's "Song of Myself" (1855) and Hart Crane's "T…					ERIC; EBSCOhost; 1900 America: Historical Voices, Poetic Visions. Learning Page Lesson Plan
165	Journal Article	Beecroft,C.;Booth,A.;Otter,M. E.;Keen,C.;Lynch,C.	2009	Supporting 'Best research for best health' with best information	Health Information and Libraries Journal	26	4	307	315		Background: This article describes the potential role for National Health Service (NHS) libraries in supporting health research. The content is partly based on the proceedings of the 'Best Information for Best Research for Best Health' event at University of Leicester in November 2006. Objectives: With reference to the UK Department of Health's Research and Development (R&D) strategy, Best Resear…				10.1111/j.1471-1842.2009.00842.x	Scopus; Supporting 'Best research for best health' with best information
166	Journal Article	Beigzadeh, A., et al.	2019	Strategies for teaching in clinical rounds: A systematic review of the literature	Journal of Research in Medical Sciences	24	1
167	Journal Article	Bekhuis,Tanja	2014	Mentors and tormentors on the road to informatics	Journal of the Medical Library Association	102	2	67	68	Health Sciences Librarians;Career Planning and Development;Bioinformatics;Mentorship;Dentistry;Faculty			1536-5050	107844356	10.3163/1536-5050.102.2.001	CINAHL; EBSCOhost; Mentors and tormentors on the road to informatics
168	Dissertation/Thesis	Benaissa,A.	2008	Thirty new literary and documentary papyri from Oxyrhynchus	University of Oxford (United Kingdom)	U505624		1		Psychology--Abstracting, Bibliographies, Statistics;491579;Language, literature and linguistics;Classical studies;0294:Classical studies	My thesis consists of editions of thirty unpublished Greek literary and documentary papyri from the Oxyrhynchus collection based in the Sackler Library, Oxford.‚àö√á¬¨‚Ä† Each papyrus is identified, transcribed and edited with detailed introduction, commentary and translation, according to the conventions and the format of presentation of theOxyrhynchus Papyri series.‚àö√á¬¨‚Ä† The literary papyr…			898765120		Dissertations & Theses; Thirty new literary and documentary papyri from Oxyrhynchus
169	Journal Article	Benaud,Claire-Lise;Bordeianu,Sever	1992	OCLC's Public Service Systems: EPIC and FirstSearch	Information Services and Use	12	2	167	176	Bibliographic Databases;Expenditures;Information Retrieval;Library Collections;Marketing;Online Searching;Reference Services;Training;Users (Information);EPIC;OCLC;FirstSearch	Compares OCLC's competitively priced online search services--EPIC, designed for librarians and experienced searchers, and FirstSearch, designed for end-users. Discussed are databases offered, ease of searching, holdings information, training needs, and pricing. Appendices of available databases and indexes for each service are included. (four references) (EA)		0167-5265	EJ456146		ERIC; EBSCOhost; OCLC's Public Service Systems: EPIC and FirstSearch
170	Journal Article	Bennett-Mcnew,C.;Ragon,B.	2008	Inspiring vanguards : ttthe Woods Hole Experience	Medical reference services quarterly	27	1	105	110	Biomedical informatics;Marine Biological Laboratory;National Library of Medicine;Pedagogy;Survey results	Twice a year, the National Library of Medicine and Marine Biological Laboratory co-sponsor a fellowship in Biomedical Informatics for librarians, clinicians, and other health professionals in Woods Hole, MA. The fellowship is designed to inspire participants to become agents of change at their institution and to broaden their scope of knowledge for biomedical informatics. This paper discusses the…				10.1300/J115v27n01-08	Scopus; Inspiring vanguards : ttthe Woods Hole Experience
171	Journal Article	Benson,M. T.;Willett,P.	2014	The information school at the University of Sheffield,1963-2013	Journal of Documentation	70	6	1141	1158	Department of Information Studies;Information School;Information science education;Librarianship education;LIS education;Postgraduate School of Librarianship;Postgraduate School of Librarianship and Information Science;University of Sheffield	Purpose-The purpose of this paper is to describe the historical development of library and information science (LIS) teaching and research in the University of Sheffield‚Äö√Ñ√¥s Information School since its founding in 1963. Design/methodology/approach-The history is based on published materials, unpublished school records, and semi-structured interviews with 19 current or ex-members of staff. Fi…				10.1108/JD-03-2013-0040	Scopus; The information school at the University of Sheffield,1963-2013
172	Journal Article	Benson,Melanie T.;Willett,Peter	2013	A spirit of friendly innovation	CILIP Update	12	5	38	39	Librarians -- Education -- United Kingdom;Anniversaries and Special Events;Colleges and Universities -- United Kingdom;United Kingdom;Education, Graduate;Health Informatics;Computers and Computerization;Information Management			2046-0406	104291508		CINAHL; EBSCOhost; A spirit of friendly innovation
173	Journal Article	Benyei,M.	2013	Three stages in the development of the 'Library and Information Science' major	Tudomanyos es Muszaki Tajekoztatas	60	8			Library and information science;Education;Hungary;Information analysis;article;1.0: LIBRARIANSHIP AND INFORMATION SCIENCE	The Library and Information Science (LIS) major was established at the Kossuth Lajos University in Debrecen, Hungary in 1989. This initiative was unprecedented in the history of education for librarianship in Hungary. The foundation of this major was primarily urged by university leaders who were scientists themselves. At the start, the LIS major belonged to the Faculty of Science, to be more pre…		0041-3917, 0041-3917	1692278517; 201504975		LISA; Three stages in the development of the 'Library and Information Science' major
174	Journal Article	Berk,Robert A.	1982	The delivery of continuing education: teleconferencing, an alternative mode	Bulletin of the Medical Library Association	70	1			USA;Teleconferencing;Professional education;Medical Library Association (USA);Curricula;Medical libraries;Continuing education	An experimental offering of the Medical Library Association's continuing education course CE 46, Library Management/Budgeting was made available to 16 health sciences librarians via the University of Wisconsin-Education Telephone Network. Features of the hardware of the teleconference network, a few applications relating to medicine and library science, and administrative considerations are exami…		0025-7338, 0025-7338	57086468; 8204498		LISA; The delivery of continuing education: teleconferencing, an alternative mode
175	Dissertation/Thesis	Bermudez Contreras,Edgar	2010	Modelling active bio-inspired object recognition in autonomous mobile agents.	University of Sussex (United Kingdom)	U600051		1		Psychology--Abstracting, Bibliographies, Statistics;http://sro.sussex.ac.uk/2364/;(UMI)AAIU600051;Applied sciences;Computer science;0984:Computer science	Object recognition is arguably one of the main tasks carried out by the visual cortex. This task has been studied for decades and is one of the main topics being investigated in the computer vision field. While vertebrates perform this task with exceptional reliability and in very short amounts of time, the visual processes involved are still not completely understood. Considering the desirable p…			1442477436		Dissertations & Theses; Modelling active bio-inspired object recognition in autonomous mobile agents
176	Journal Article	Bernabeu-Martinez, M. A., et al.	2018	Guidelines for safe handling of hazardous drugs: A systematic review	PLoS One	13	5	e0197172
177	Journal Article	Bernknopf,A. C.;Karpinski,J. P.;McKeever,A. L.;Peak,A. S.;Smith,K. M.;Smith,W. D.;Timpe,E. M.;Ward,K. E.	2009	Drug information: From education to practice	Pharmacotherapy	29	3	331	346	Drug information;Pharmacy education;Pharmacy practice	Drug information is a specialty area within the realm of clinical pharmacy that has evolved as technology and clinical practice have changed. Drug information specialists are trained individuals who have clinical knowledge and skills that allow them to provide clear, concise, and accurate recommendations regarding drug use. The constant changing culture of drug information and health care in gene…				10.1592/phco.29.3.331	Scopus; Drug information: From education to practice
178	Journal Article	Bessell,T. L.;McDonald,S.;Silagy,C. A.;Anderson,J. N.;Hiller,J. E.;Sansom,L. N.	2002	Do internet interventions for consumers cause more harm than good? A systematic review	Health Expectations	5	1	28	37	Consumers;Information;Internet	Objective: To systematically review the effect of consumer use of online health information on decision-making, attitudes, knowledge, satisfaction and health outcomes and utilization. Search strategy: Electronic databases searched included the Cochrane Controlled Trials Register, MEDLINE, PREMEDLINE (to 14 March 2001), CINAHL, Australian Medical Index, Health and Society, National Institutes of H…				10.1046/j.1369-6513.2002.00156.x	Scopus; Do internet interventions for consumers cause more harm than good? A systematic review
179	Journal Article	Beverley,C. A.;Booth,A.;Bath,P. A.	2003	The role of the information specialist in the systematic review process: a health information case study	Health information and libraries journal	20	2	65	74		There is an increasing body of literature on the information specialist's role in supporting evidence-based health care. In particular, the information component in systematic reviews has received considerable attention in recent years. Information professionals have evolved from simply acting as 'evidence locators' and 'resource providers' to being quality literature filterers, critical appraise…					Scopus; The role of the information specialist in the systematic review process: a health information case study
180	Journal Article	Bhargava,P.;Patel,V. B.;Iyer,R. S.;Moshiri,M.;Robinson,T. J.;Lall,C.;Heller,M. T.	2014	Academic Portfolio in the Digital Era: Organizing and Maintaining a Portfolio Using Reference Managers	Journal of Digital Imaging	28	1	10	17	Academic portfolio;Portfolio;Reference manager	The academic portfolio has become an integral part of the promotions process. Creating and maintaining an academic portfolio in paper-based or web-based formats can be a cumbersome and time-consuming task. In this article, we describe an alternative way to efficiently organize an academic portfolio using a reference manager software, and discuss some of the afforded advantages. The reference mana…				10.1007/s10278-014-9713-0	Scopus; Academic Portfolio in the Digital Era: Organizing and Maintaining a Portfolio Using Reference Managers
181	Journal Article	Bhatti,Muhammad Aslam	2005	Union catalogues of health-sciences journals in the Eastern Mediterranean Region (EMR) of the World Health Organization (WHO)	Health Information & Libraries Journal	22	3	215	219	Union catalogs;Library catalogs;Documentation;Learning;Catalogs;Health education	This article provides information on the union catalog of health-sciences journals in the Eastern Mediterranean Region (EMR) of the World Health Organization. The primary function of periodical union catalog or union list is the collecting of journal entries for the holdings of more than one library. The development of a union list requires a number of requires a number of decisions such as the l…		14711834	17934455	10.1111/j.1471-1842.2005.00575.x	LISTA; EBSCOhost; Union catalogues of health-sciences journals in the Eastern Mediterranean Region (EMR) of the World Health Organization (WHO)
182	Journal Article	Bhatti,Rubina;Naeem,Salman Bin;Jamil,Rana Muhammad;Mehmood Shah,Syed Tahir	2014	Internet-based Information Usage Pattern of Paediatricians: A Survey of Southern Punjab, Pakistan	Library Philosophy & Practice			2	13	RESEARCH;Pediatricians -- Attitudes;Internet in medicine;Social media in medicine;Medical informatics;Medical databases;Teaching hospitals;Medical hospitals;Internet-based resources;medical hospitals in South Punjab;Paediatricians;Pakistan;Search engines	This study reports the results of a survey of 40 paediatricians working in teaching hospitals in Southern Punjab. The survey was undertaken to ascertain how paediatricians keep abreast with current development in their field; their purpose for using internet- based resources, databases and search engines being used more frequently and difficulties being faced. This study used a structured questio…		15220222	97214420		LISTA; EBSCOhost; Internet-based Information Usage Pattern of Paediatricians: A Survey of Southern Punjab, Pakistan
183	Journal Article	Bibault, J. E., et al.	2018	Deep Neural Network predicts complete response in rectal cancer after neo-adjuvant chemoradiation	Radiotherapy and Oncology	127		S415	S416
184	Journal Article	Bibel,Barbara	2011	LJ Best Consumer Health Books 2010	Library Journal	136	2	26	27	Genetics;Ethics;Consumer Economics;Health Insurance;Health Programs;Health Promotion;Library Materials;Bibliographies;Research Methodology;Disadvantaged;United States	The year 2010 is historic because it marks the passage of a U.S. health-care reform bill as well as midterm elections that sent to Congress people looking to repeal it. Meanwhile, the public is waiting to see what it all means. It also saw the rise of personalized medicine, with genetics and electronic health records promising a more individualized approach to treatment, despite the fact many of …		0363-0277	EJ940907		ERIC; EBSCOhost; LJ Best Consumer Health Books 2010
185	Journal Article	Bickford,Carol J.;Smith,Kathleen;Ball,Marion J.;Frantz,Gerri;Panniers,Teresa L.;Newbold,Susan K.;Knecht,Karen L.;Farish-Hunt,Holly;Cortes-Comerer,Nhora	2005	Evaluation of a nursing informatics training program shows significant changes in nurses' perception of their knowledge of information technology	Health Informatics Journal	11	3	225	235	User training;Nurses;Information technology;Information work	A survey of nurses attending a Weekend Immersion in Nursing Informatics (WINI) program showed a statistically significant change in the nurses' perception of information technology (IT) and of their ability to apply IT to affect the quality of patient care. Attendees first identified their level of expertise based on the Informatics Competencies for Nurses at Four Levels of Nursing Practice, and …		1460-4582, 1460-4582	57632806; 391962		LISA; Evaluation of a nursing informatics training program shows significant changes in nurses' perception of their knowledge of information technology
186	Journal Article	Bieler,M.;Reutlinger,M.;Rodrigues,T.;Schneider,P.;Kriegl,J. M.;Schneider,G.	2016	Designing Multi-target Compound Libraries with Gaussian Process Models	Molecular Informatics	35	5	192	198	adenosine A1 receptor;G protein coupled receptor;melanin concentrating hormone receptor 1;serotonin 2C receptor;article;chemical reaction;chemical structure;Gaussian process model;model;priority journal	We present the application of machine learning models to selecting G protein-coupled receptor (GPCR)-focused compound libraries. The library design process was realized by ant colony optimization. A proprietary Boehringer-Ingelheim reference set consisting of 3519 compounds tested in dose-response assays at 11 GPCR targets served as training data for machine learning and activity prediction. We c…		1868-1751 1868-1743		10.1002/minf.201501012	Embase; Designing Multi-target Compound Libraries with Gaussian Process Models
187	Journal Article	Biem,H. J.;Turnell,R. W.;D'Arcy,C.	2003	Computer telephony: Automated calls for medical care	Clinical and Investigative Medicine	26	5	259	268	Automatic data;Automation;Computer systems;Data collection;Disease management;Health services administration;Medical informatics applications;Office automation;Outcome assessment (health care);Patient care management;Preventive health services	Background: The computer telephony system (CTS) combines computer and telephone to automate the collection, processing and dissemination of information. Many innovative applications of the CTS have emerged. In this article we summarize the evidence for CTS-based medical interventions based on randomized controlled trials. Methods: We searched for trials in MEDLINE, CINAHL, the Cochrane Central Re…					Scopus; Computer telephony: Automated calls for medical care
188	Journal Article	Bigsby,D. J.;Moehr,J. R.	1995	Internet for teaching and learning introductory health informatics	Proceedings / the ...Annual Symposium on Computer Application sic] in Medical Care.Symposium on Computer Applications in Medical Care			532	536		Internet resources seem attractive for teaching and learning. But are they usable and useful in their present form? We explored Internet, in particular its World Wide Web (WWW) resources, in a course on "Medical Methodology" (HINF270) for students of health information science. This course offers a systematic overview of the methodological principles of clinical care. Its broad scope and low dept…					Scopus; Internet for teaching and learning introductory health informatics
189	Conference Proceedings/Paper	Bilandzic,M.	2010	The embodied hybrid space: Designing ubiquitous computing towards an amplification of situated real world experiences	ACM International Conference Proceeding Series			422	427	Ambient information systems;Embodied interaction;Everydayness;Human computer interaction;Hybrid space;Urban informatics;User experience	The emergence of mobile and ubiquitous computing technology has created what is often referred to as the hybrid space - a virtual layer of digital information and interaction opportunities that sit on top of and augment the physical environment. Embodied media materialise digital information as observable and sometimes interactive parts of the physical environment. The aim of this work is to expl…				10.1145/1952222.1952327	Scopus; The embodied hybrid space: Designing ubiquitous computing towards an amplification of situated real world experiences
190	Conference Proceedings/Paper	Bilandzic,M.;Schroeter,R.;Foth,M.	2013	Gelatine: Making coworking places gel for better collaboration and social learning	Proceedings of the 25th Australian Computer-Human Interaction Conference: Augmentation, Application, Innovation, Collaboration, OzCHI 2013			427	436	Ambient Displays;Collaboration Spaces;Collaborative Learning;Learning Environments;Public Screens;Smart Spaces;Social Computing;Social Learning;Urban Informatics	Public libraries and coworking spaces seek for means to facilitate peer collaboration, peer inspiration and crosspollination of skills and creativity. However, social learning, inspiration and collaboration between coworkers do not come naturally. In particular in (semi-) public spaces, the behavioural norm among unacquainted coworkers is to work in individual silos without taking advantage of so…				10.1145/2541016.2541027	Scopus; Gelatine: Making coworking places gel for better collaboration and social learning
191	Journal Article	Bischoff,W. R.;Hinojosa,R. H.	2013	A descriptive study of point-of-care reference resource use by advanced practice RNs in Texas	Comput Inform Nurs	31	11	530	538	Adult;Evidence-Based Nursing;Female;Humans;Male;Middle Aged;*Nursing Staff;*Point-of-Care Systems;Texas	This descriptive study replicates and extends previous research on advanced practice RNs and the (1) reference resources available to them at the point of care, (2) resources they use to inform their clinical practice, and (3) resources they are accessing from handheld electronic devices such as PDAs, smartphones, and tablet computers during practice. These elements formed the purpose of the curr…	2013-11-15	1538-2931	24226042	10.1097/cin.0000000000000006	PubMed; NLM; A descriptive study of point-of-care reference resource use by advanced practice RNs in Texas
192	Journal Article	Bishara,A.;Liu,Y.;Weng,Z.;Kashef-Haghighi,D.;Newburger,D. E.;West,R.;Sidow,A.;Batzoglou,S.	2015	Read clouds uncover variation in complex regions of the human genome	Genome research	25	10	1570	1580	algorithm;article;breast carcinoma;controlled study;data analysis;data base;DNA library;DNA sequence;gene identification;gene mapping;genetic algorithm;genetic association;genetic variability;human;human genome;mathematical analysis;next generation sequencing;priority journal;promoter region;random field aligner;segmental duplication;simulation	Although an increasing amount of human genetic variation is being identified and recorded, determining variants within repeated sequences of the human genome remains a challenge. Most population and genome-wide association studies have therefore been unable to consider variation in these regions. Core to the problem is the lack of a sequencing technology that produces reads with sufficient length…		1549-5469 1088-9051		10.1101/gr.191189.115	Embase; Read clouds uncover variation in complex regions of the human genome
193	Journal Article	Bj‚àö‚àÇrk,Professor Bo-Christer	2007	A model of scientific communication as a global distributed information system	IATUL Annual Conference Proceedings	17		1	47	Exchange of publications;Communication of technical information;Information resources management;Information resources;Social informatics;Digital libraries -- Access control;Science & technology libraries;Communication in science;Communication in education	A formal graphical model of the scientific communication process is presented in this paper. The purpose of the model is to act as a roadmap for policy discussions and research concerning the process. In comparison to earlier models found in the literature this model is more detailed, hierarchical and includes more modelling constructs (activities, inputs, outputs, controls, mechanisms). The mode…			33360433		LISTA; EBSCOhost; A model of scientific communication as a global distributed information system
194	Journal Article	Bjerre,L. M.;Paterson,N. R.;McGowan,J.;Hogg,W.;Campbell,C. M.;Viner,G.;Archibald,D.	2013	What Do Primary Care Practitioners Want to Know? A Content Analysis of Questions Asked at the Point of Care	Journal of Continuing Education in the Health Professions	33	4	224	234	Clinical questions;Continuing medical education;Continuing professional development;Continuing/methods;Education;Evidence-based medicine;Family practice/education;Medical;Performance improvement CE;Point-of-care learning;Self-assessment	Introduction: Assessing physician needs to develop continuing medical education (CME) activities is an integral part of CME curriculum development. The purpose of the present study was to demonstrate the feasibility of identifying areas of perceived greatest needs for continuing medical education (CME) by using questions collected electronically at the point of care. Methods: This study is a seco…				10.1002/chp.21191	Scopus; What Do Primary Care Practitioners Want to Know? A Content Analysis of Questions Asked at the Point of Care
195	Journal Article	Bjertness,E.;Htay,T. T.;Maung,N. S.;Soe,Z. W.;Aye,S. S.;Ottersen,O. P.;Liabsuetrakul,T.;Gr‚àö‚àèttum,P.;Hovland,M.;Amiry-Moghaddam,M.	2016	E-learning resources in Myanmar	The Lancet	388	10063	2990	2991	access to information;anatomical concepts;budget;capacity building;clinical research;developed country;e learning;government;health care personnel;health care planning;health education;human;intranet;learning;letter;library;lowest income group;medical education;middle income country;Myanmar;patent;PhD student;priority journal;public health;sustainable development;teaching			1474-547X 0140-6736		10.1016/S0140-6736(16)32520-X	Embase; E-learning resources in Myanmar
196	Journal Article	Black, A. and E. J. M. Knox	2017	Introduction	Library Trends	65	4	467	472
197	Journal Article	Blake, L. and G. Kouame	2018	Librarian Participation in Informatics Initiatives	Journal of Hospital Librarianship	18	2	178	184
198	Journal Article	Blanco,M. A.;Capello,C. F.;Dorsch,J. L.;Perry,G. J.;Zanetti,M. L.	2014	A survey study of evidence-based medicine training in US and Canadian medical schools	Journal of the Medical Library Association	102	3	160	168		Purpose: The authors conducted a survey examining (1) the current state of evidence-based medicine (EBM) curricula in US and Canadian medical schools and corresponding learning objectives, (2) medical educators' and librarians' participation in EBM training, and (3) barriers to EBM training. Methods: A survey instrument with thirty-four closed and open-ended questions was sent to curricular deans…				10.3163/1536-5050.102.3.005	Scopus; A survey study of evidence-based medicine training in US and Canadian medical schools
199	Journal Article	Blansit,B. D.	2008	Readily available work-around technology for demonstrating PDA products to a group	Journal of Electronic Resources in Medical Libraries	5	1	85	93	Document cameras;Emulators;Library instruction;Palm OS;PC cameras;PDA;Simulators;Windows Mobile	Medical Informatics increasingly emphasizes evidence-based medicine information products taken with the practitioner to the point of care. The resulting explosion of products either adapted for PDAs or specifically developed for PDAs requires librarians to demonstrate such products to groups. However, the requisite small screen size of pocket devices (which may be easily transported to the point …				10.1080/15424060802093500	Scopus; Readily available work-around technology for demonstrating PDA products to a group
200	Journal Article	Blenkinsopp,J.	2000	What the doctor ordered	Library Association Record	102	9	512	513	Medical libraries;International conferences	Reports on the Eighth International Congress on Medical Librarianship, held in London in Jul 2000. More than 1,400 delegates from 79 countries met to consider the key theme of convergence between the information professional, IT specialist and publisher. Among other topics discussed were evidence-based healthcare; the teaching role of information professionals; change management; rural health inf…		0024-2195, 0024-2195	57518720; 105013		LISA; What the doctor ordered
201	Journal Article	Bleuer,J. P.	1999	The commitment of the Documentation Service of the Swiss Academy of Medical Sciences for the impartment of Evidence Based Medicine	Swiss Surgery	5	4	183	185	Cochrane collaboration;Evidence based medicine;Information;Knowledge management;Surgery;Switzerland	The flood of information that comes along with the rise of electronic media has changed the expectations towards the Documentation Service of the Swiss Academy of Medical Sciences (DOKDI): Evidence Based Medicine (EMB) in particular not only demands procurement of information, but also a selection regarding quality and relevance: The question arising out of the clinical situation requires an answ…					Scopus; Der weg von der wissenschaft zum praktizierenden chirurgen: Das engagement des Dokumentationsdienstes der Schweizerischen Akademie der Medizinischen Wissenschaften zur Vermittlung von Evidence Based Medicine
202	Journal Article	Blonde,L.;Pena,R.;Osheroff,J. A.	1995	American College of Physicians (ACP) Medical Informatics and Telemedicine	Journal of medical systems	19	2	131	138	Professional associations;American College of Physicians;Medical informatics;Telemedicine	Part of a Second issue devoted to papers from the Second NASA /USUHS international conference on telemedicine for remote health care and disaster response, held 8-10 Sep 94, at the Uniformed Services University of the Health Sciences, Bethesda, Maryland. The American College of Physicians (ACP) seeks to be the foremost education and information resource for all internists in its mission to enhanc…		0148-5598, 0148-5598	57365532; 35249		LISA; American College of Physicians (ACP) Medical Informatics and Telemedicine
203	Journal Article	Blumenthal,J. L.;Mays,B. E.;Weinfeld,J. M.;Banks,M. A.;Shaffer,J.	2005	Informatics education. Defining and assessing medical informatics competencies	Medical reference services quarterly	24	2	95	102	Education, Competency-Based -- Evaluation;Health Informatics -- Education;Medical Practice, Evidence-Based -- Education;Competency Assessment;Course Evaluation;Curriculum;Education, Medical;Libraries, Health Sciences;Students, Medical;Human	As academic health sciences libraries assume larger roles in informatics instruction within medical school curricula, librarians are challenged to develop useful and accurate measures for assessing the effectiveness of instructional approaches. The need for this evaluation has intensified as medical schools increase their emphasis on integration of curriculum content and shift to competency-based…		0276-3869	106524360		CINAHL; EBSCOhost; Informatics education. Defining and assessing medical informatics competencies
204	Journal Article	Blumenthal,Jane	2014	Creating the future	Journal of the Medical Library Association	102	1	2	4	Libraries, Health Sciences -- Trends;Library Services -- Trends;Collection Development;Professional Role;Health Sciences Librarianship;Education, Non-Traditional;National Institutes of Health (U.S.);Research, Medical;Data Management;Collaboration;Medical Informatics;Patient Record Systems;Information Literacy			1536-5050	107882466	10.3163/1536-5050.102.1.002	CINAHL; EBSCOhost; Creating the future
205	Journal Article	Bo,Xie	2011	Effects of an eHealth Literacy Intervention for Older Adults	Journal of Medical Internet Research	13	4	22	22	RESEARCH;Computer literacy;Health literacy;Adult learning;Health education;Services for older people;Medical informatics;aged;lifelong learning;technology	Background: Older adults generally have low health and computer literacies, making it challenging for them to function well in the eHealth era where technology is increasingly being used in health care. Little is known about effective interventions and strategies for improving the eHealth literacy of the older population. Objective: The objective of this study was to examine the effects of a theo…		14388871	70445896	10.2196/jmir.1880	LISTA; EBSCOhost; Effects of an eHealth Literacy Intervention for Older Adults
206	Journal Article	Boda,I.;Juhasz,I.	1997	Konyvtar-informatikai kepzes a Kossuth Lajos Tudomanyegyetemen. Library informatics teaching at the Lajos Kossuth University	Konyvtari Figyelo	43	1	33	39	Library and information science;Lajos Kossuth University, Hungary;Hungary;Professional education;Postgraduate courses	Graduate training in library and information science was introduced in 1989 at the Lajos Kossuth University, Hungary. Describes the elements of the training, and compares the aims of the training with the national curriculum and the national strategy for information science. Examines how these goals can be realized in the present economic and political environment. The aim is to prepare students …		0023-3773, 0023-3773	57419544; 61885		LISA; Konyvtar-informatikai kepzes a Kossuth Lajos Tudomanyegyetemen. Library informatics teaching at the Lajos Kossuth University
207	Journal Article	Boisvert,Denis;Gendron,Michel	2007	Le respect de la Loi sur le droit d'auteur ‚àö‚Ä† partir de la plateforme de gestion de cours Claroline ‚àö‚Ä† l'UQAR: enjeux, aspects juridiques et modalit‚àö¬©s d'application	Documentation & Bibliotheques	53	4	199	204	Copyright of software;Libraries;Internet -- Law & legislation;Universities & colleges;Internet in education;Information resources;Computer assisted instruction;Public institutions;Qu‚àö¬©bec (Province)	Following a description of the aspects of the technological environment that affect universities and libraries in Qu‚àö¬©bec, the authors identify the legal issues raised by the sharing of information and knowledge in a digital environment. The dissemination of digital learning resources is governed by a number of legal constraints associated with copyright protection, and, more specifically, wit…		3152340	32656832		LISTA; EBSCOhost; Le respect de la Loi sur le droit d'auteur ‚àö‚Ä† partir de la plateforme de gestion de cours Claroline ‚àö‚Ä† l'UQAR: enjeux, aspects juridiques et modalit‚àö¬©s d'application
208	Journal Article	Bond,Carol S.;Procter,Paula M.	2009	Prescription for Nursing Informatics in Pre-Registration Nurse Education	Health Informatics Journal	15	1	55	64	Nurse education, nursing informatics, nurse training;Nurses;UK;Medical informatics;Computer literacy;article;14.19: COMPUTER APPLICATIONS	Nurses need to be able to use information and communications technology not only to support their own practice, but also to help their patients make best use of it. This article argues that nurses are not currently adequately prepared to work with information and technology through their pre-registration education. Reflecting the lack of nursing informatics expertise, it is recommended that all p…		1460-4582, 1460-4582	57738330; 200906102		LISA; Prescription for Nursing Informatics in Pre-Registration Nurse Education
209	Journal Article	Bonham,M. D.;Nelson,L. L.	1988	An evaluation of four end-user systems for searching MEDLINE	Bulletin of the Medical Library Association	76	2	171	180	LIBRARY users;EVALUATION;MEDICAL informatics;MEDLINE	The study described compared features and determined which of four end-user systems (PaperChase, GRATEFUL MED, Med-Base, or Compact Cambridge: MEDLINE) would best serve the Medical Sciences and Optometry Libraries of Indiana University in providing biomedical information to faculty and graduate students through MEDLINE. Cost, ease of use, retrieval, training needs, equipment requirements, and ade…		257338			LISTA; EBSCOhost; An evaluation of four end-user systems for searching MEDLINE
210	Journal Article	Booth,A.	2007	Using evidence in practice: Evidence in 'real time': The story of an international workshop	Health Information and Libraries Journal	24	3	227	231						10.1111/j.1471-1842.2007.00721.x	Scopus; Using evidence in practice: Evidence in 'real time': The story of an international workshop
211	Journal Article	Booth,A.	2004	Rave reviews?	Health information and libraries journal	21	2	134	137							Scopus; Rave reviews?
212	Journal Article	Booth,A.;Carroll,C.;Papaioannou,D.;Sutton,A.;Wong,R.	2009	Applying findings from a systematic review of workplace-based e-learning: Implications for health information professionals: Review Article	Health Information and Libraries Journal	26	1	4	21		Objectives: To systematically review the UK published literature on e-learning in the health workplace and to apply the findings to one of the most prolific UK e-learning initiatives in the health sector - the National Library for Health Facilitated Online Learning Interactive Opportunity (FOLIO) Programme. Methods: Sensitive searches were conducted across assia, Australian Education Index, Briti…				10.1111/j.1471-1842.2008.00834.x	Scopus; Applying findings from a systematic review of workplace-based e-learning: Implications for health information professionals: Review Article
213	Journal Article	Booth,A.;Levy,P.;Bath,P. A.;Lacey,T.;Sanderson,M.;Diercks-O'Brien,G.	2005	Studying health information from a distance: refining an e-learning case study in the crucible of student evaluation	Health information and libraries journal	22 Suppl 2		8	19		PURPOSE: To present a formative evaluation of the impact of a multimedia case study as a component of a masters course in health informatics delivered by distance learning. SETTING/PARTICIPANTS/RESOURCES: First and second year health informatics students undertaking four core modules of a masters programme at the University of Sheffield. METHODOLOGY: Individual qualitative user surveys and interv…					Scopus; Studying health information from a distance: refining an e-learning case study in the crucible of student evaluation
214	Journal Article	Booth,Andrew	2007	Nursing Professionals Use and Value Information but Favour Work-based Sources and Colleagues in Preference to Libraries	Evidence Based Library & Information Practice	2	4	92	94	Medical informatics;Libraries;Information services;Nurses;Midwives;Great Britain	Objective - To examine the impact of information on the clinical knowledge and practice of nurses, midwives and health visitors. Design - Two surveys: a one-page critical incident questionnaire survey sent weekly over four weeks, and a questionnaire attached to information requests and searches, followed up by interviews. Setting - UK health information providers serving nurses (national informat…		1715720X	28864091		LISTA; EBSCOhost; Nursing Professionals Use and Value Information but Favour Work-based Sources and Colleagues in Preference to Libraries
215	Journal Article	Booth,Andrew	2006	On the shelf?: how unused is your reference collection?	Health Information & Libraries Journal	23	2	154	157	Medical informatics;Information science;Research libraries;Needs assessment;Research -- Methodology;Health education;Methodology;Discourse analysis;Mathematical geography	The article provides a study on health information practice. It illustrates the usefulness of such studies to health information practitioners that is being published in the general library literature. Through reading and appraising the studies provide findings that can be validated through local surveys and other styled investigations, it helps one to gain a more holistic view of issues that one…		14711834	20857626	10.1111/j.1471-1842.2006.00645.x	LISTA; EBSCOhost; On the shelf?: how unused is your reference collection?
216	Journal Article	Booth,C.	2008	NextGen. Library student bill of rights	Library Journal	133	20	76	76	Curriculum -- Standards;Librarianship -- Education			0363-0277	105636016		CINAHL; EBSCOhost; NextGen. Library student bill of rights
217	Journal Article	Borisova,S. V.	1988	Bibliotechno-bibliograficheskie znaniya studentam. Passing library and bibliographic knowledge on to students	Nauchnye i Tekhnicheskie Biblioteki SSSR		4			User services;User training;Services;Information work;USSR	The scientific and technical library of the Belgorod Technical Institute of Construction Materials runs a course entitled 'Principles of library science, bibliography and informatics'. Discusses the organisation of the course, within the framework of which lectures are provided to the First and Fourth year students of the Institute. The lectures cover: the value of scientific information; bibliog…			57234055; 8906014		LISA; Bibliotechno-bibliograficheskie znaniya studentam. Passing library and bibliographic knowledge on to students
218	Journal Article	Boronets,G. P.	1982	Narodnii Universitet Nauchno-Tekhnicheskoi Informatsii pri VINITI. The Peoples University of Scientific and Technical Information attached to VINITI	Nauchno- Tekhnicheskaya Informatsiya	Series	12			Professional education;Narodnii Universitet Nauchno Tekhnicheskoi Informatsii (USSR);Curricula;Information work;Peoples University of Scientific and Technical Information (USSR);Science and technology;Library schools;USSR	The work of the Peoples University of Scientific and Technical Information attached to VINITI, USSR, is described. Outlines a course of instruction in which a wide circle of theoretical and practical problems of scientific information work are linked with current problems in informatics and a review of its development. There are 3 faculties in the University: Basic informatics; automated systems …			57231837; 8502780		LISA; Narodnii Universitet Nauchno-Tekhnicheskoi Informatsii pri VINITI. The Peoples University of Scientific and Technical Information attached to VINITI
219	Journal Article	Boruff,J. T.;Bilodeau,E.	2012	Creating a mobile subject guide to improve access to point-of-care resources for medical students: a case study PMC3257489;	J Med Libr Assoc	100	1	55	60	*Access to Information;Cell Phones/*utilization;Computer Graphics;Internet/*utilization;*Point-of-Care Systems;Population Surveillance;Quebec;Software Design;Students, Medical/*statistics & numerical data;User-Computer Interface	QUESTION: Can a mobile optimized subject guide facilitate medical student access to mobile point-of-care tools? SETTING: The guide was created at a library at a research-intensive university with six teaching hospital sites. OBJECTIVES: The team created a guide facilitating medical student access to point-of-care tools directly on mobile devices to provide information allowing them to access and …	2012-01-25	1536-5050	22272160	10.3163/1536-5050.100.1.010	PubMed; NLM; Creating a mobile subject guide to improve access to point-of-care resources for medical students: a case study
220	Journal Article	Bouhaddou,Omar;Warnekar,Pradnya;Parrish,Fola;Nhan,Do;Mandel,Jack;Kilbourne,John;Lincoln,Michael J.	2008	Exchange of Computable Patient Data between the Department of Veterans Affairs (VA) and the Department of Defense (DoD): Terminology Mediation Strategy	Journal of the American Medical Informatics Association	15	2	174	183	Medical informatics;Computers in medicine;Medical telematics;Information sharing;Medical records;Information storage & retrieval systems -- Medicine;Medical care;Health education;Standards;Quality control;United States;United States. Dept. of Veterans Affairs;United States. Dept. of Defense	Complete patient health information that is available where and when it is needed is essential to providers and patients and improves healthcare quality and patient safety. VA and DoD have built on their previous experience in patient data exchange to establish data standards and terminology services to enable real-time bi-directional computable (i.e., encoded) data exchange and achieve semantic …		10675027	31309928		LISTA; EBSCOhost; Exchange of Computable Patient Data between the Department of Veterans Affairs (VA) and the Department of Defense (DoD): Terminology Mediation Strategy
221	Journal Article	Boulos,M. N. K.	2006	Map of dermatology: 'first-impression' user feedback and agenda for further development	Health Information and Libraries Journal	23	3	203	213		Map of Dermatology (http://healthcybermap.org/dermap/) is a free web resource that enables users to search for images of skin conditions by body region and morphology rather than by condition name, which is much more useful and natural in answering questions about unknown clinical presentations/ diagnoses, especially for non-specialists. This paper presents responses received from twelve users, i…				10.1111/j.1471-1842.2006.00660.x	Scopus; Map of dermatology: 'first-impression' user feedback and agenda for further development
222	Journal Article	Boulos,Maged N. Kamel;Hetherington,Lee;Wheeler,Steve	2007	Second Life: an overview of the potential of 3-D virtual worlds in medical and health education	Health Information & Libraries Journal	24	4	233	245	COMPUTER network resources;Medical informatics;Digital libraries -- Design & construction;Medical libraries;Virtual reality in education;Three-dimensional imaging;Health education;Linden Research Inc	This hybrid review-case study introduces three-dimensional (3-D) virtual worlds and their educational potential to medical/health librarians and educators. Second life ( ) is perhaps the most popular virtual world platform in use today, with an emphasis on social interaction. We describe some medical and health education examples from Second Life, including Second Life Medical and Consumer Health…		14711834	27477118	10.1111/j.1471-1842.2007.00733.x	LISTA; EBSCOhost; Second Life: an overview of the potential of 3-D virtual worlds in medical and health education
223	Journal Article	Bowie,J.	2004	Four options for implementing SNOMED	Journal of the American Health Information Management Association	75	7	30	33+35		HIM departments looking to employ SNOMED terminology have four basic application options. The final choice depends heavily on their IT departments.					Scopus; Four options for implementing SNOMED
224	Journal Article	Boyer,Harold N.	2007	NextGen impatience	Library Journal	132		12	12	Library education;Letters to the editor	A letter to the editor in response to the article "What's Wrong with LIS?" (December 2006), on the relevance of library education, is presented.		3630277	23792909		LISTA; EBSCOhost; NextGen impatience
225	Journal Article	Bracke,P. J.;Howse,D. K.;Keim,S. M.	2008	Evidence-based medicine search: A customizable federated search engine	Journal of the Medical Library Association	96	2	108	113		Purpose: This paper reports on the development of a tool by the Arizona Health Sciences Library (AHSL) for searching clinical evidence that can be customized for different user groups. Brief Description: The AHSL provides services to the University of Arizona's (UA's) health sciences programs and to the University Medical Center. Librarians at AHSL collaborated with UA College of Medicine faculty…				10.3163/1536-5050.96.2.108	Scopus; Evidence-based medicine search: A customizable federated search engine
226	Journal Article	Bradley, P. V., et al.	2017	Native Voices: Native Peoples' Concepts of Health and Illness in New Mexico: opening a local conversation by hosting a national traveling exhibit.	Journal of the Medical Library Association	105	3	243	248
227	Journal Article	Bradley,Patricia V.;Getrich,Christina M.;Hannigan,Gale G.	2015	New Mexico practitioners' access to and satisfaction with online clinical information resources: an interview study using qualitative data analysis software	Journal of the Medical Library Association	103	1	31	35	Information Resources;Health Information;Health Personnel -- New Mexico;Internet;Human;Semi-Structured Interview;Data Analysis Software;Funding Source;New Mexico;Grounded Theory;PubMed;Resource Databases, Health;Convenience Sample;Patient Education	Questions: What information resources are available to health care practitioners not affiliated with the University of New Mexico? How satisfied are they with those resources? Setting: The state is rural and medically underserved. Methods: The authors interviewed practitioners, using a nine-item guide. Interview transcripts were coded using QSR NVivo 9 software. Main Results: Fifty-one practition…		1536-5050	103873097	10.3163/1536-5050.103.1.006	CINAHL; EBSCOhost; New Mexico practitioners' access to and satisfaction with online clinical information resources: an interview study using qualitative data analysis software
228	Journal Article	Brahmi,F. A.;London,S. K.;Emmett,T. W.;Barclay,A. R.;Kaneshiro,K. N.	1999	Teaching lifelong learning skills in a fourth-year medical curriculum	Medical reference services quarterly	18	2	1	11	Professional Practice, Evidence-Based -- Education;Medical Informatics -- Education;Students, Medical;Health Sciences Librarians;Libraries, Health Sciences;Computerized Literature Searching, End User -- Education;Curriculum;Course Content;Course Evaluation;Education, Medical;Education, Competency-Based	For more than twenty years, the Ruth Lilly Medical Library has been a traditional part of the Indiana University School of Medicine curriculum. Recently, following changes to the curriculum, the Library's role has evolved to include responsibility for developing and teaching a Medical Informatics rotation as part of the senior year clerkships. Heavy emphasis is placed on acquiring lifelong learni…		0276-3869	107140236		CINAHL; EBSCOhost; Teaching lifelong learning skills in a fourth-year medical curriculum
229	Dissertation/Thesis	Branchini,Ann Zievers	2012	Leadership of the Pioneers of Nursing Informatics: A Multiple Case Study Analysis	University of Connecticut			218 p		Leadership;Nursing Informatics;Nursing Leaders;Archives;Case Studies;Human;Interviews;Record Review;Systems Theory;Thematic Analysis	This multiple case study analysis examines the leadership of an elite group of nurses known as The Pioneers of Nursing Informatics. Leadership was examined using a lens of Complex Adaptive Systems theory as developed by Cilliers (1998) following Yin's (2009) methodology of Multiple Case Study analysis with cross-case synthesis. The research questions focused on why the pioneers were considered le…		9781267659972	109859645		CINAHL; EBSCOhost; Leadership of the Pioneers of Nursing Informatics: A Multiple Case Study Analysis
230	Journal Article	Brand,C. A.;Barker,A. L.;Morello,R. T.;Vitale,M. R.;Evans,S. M.;Scott,I. A.;Stoelwinder,J. U.;Cameron,P. A.;Brand,Caroline A.;Barker,Anna L.;Morello,Renata T.;Vitale,Michael R.;Evans,Sue M.;Scott,Ian A.;Stoelwinder,Johannes U.;Cameron,Peter A.	2012	A review of hospital characteristics associated with improved performance	International Journal for Quality in Health Care	24	5	483	494	Health Facility Administration;Quality Improvement -- Administration;Clinical Indicators;Environment;Human;Information Systems;Leadership;Organizational Culture;Organizational Change;Outcomes (Health Care)	Purpose: The objective of this review was to critically appraise the literature relating to associations between high-level structural and operational hospital characteristics and improved performance.Data Sources: The Cochrane Library, MEDLINE (Ovid), CINAHL, proQuest and PsychINFO were searched for articles published between January 1996 and May 2010. Reference lists of included articles were r…		1353-4505	104367236	10.1093/intqhc/mzs044	CINAHL; EBSCOhost; A review of hospital characteristics associated with improved performance
231	Journal Article	Brandenburg,Marci D.;Song,Jean	2012	Broadening instructional scope with network visualization	Journal of the Medical Library Association	100	4	313	316	Library User Education -- Methods;Bioinformatics -- Education;Data Analysis -- Education;Genomics;Proteomics;Software;Seminars and Workshops;Course Content;Teaching Methods;World Wide Web -- Utilization			1536-5050	108104858	10.3163/1536-5050.100.4.016	CINAHL; EBSCOhost; Broadening instructional scope with network visualization
232	Journal Article	Brandt,K. A.;Sapp,J. R.;Campbell,J. M.	1996	'Current topics in health sciences librarianship': A pilot program for network-based lifelong learning	Bulletin of the Medical Library Association	84	4	515	523		The long-term objective of this project is to make health sciences librarians more effective in their role by using emerging technologies to deliver timely continuing education (CE) programs to them regardless of their physical location. The goals of the one-year planning project at the William H. Welch Medical Library are to plan, implement, and evaluate a pilot CE program that includes (1) a th…					Scopus; 'Current topics in health sciences librarianship': A pilot program for network-based lifelong learning
233	Journal Article	Brandt,M.	1993	New Joint Commission standards: management of information roles of health information management professionals	J AHIMA	64	11	81	84	Advance Directives;Computer Communication Networks/*standards;Computer Security;Computer User Training;Data Collection;Hospital Information Systems/*standards;*Joint Commission on Accreditation of Healthcare Organizations;Libraries, Hospital/*standards;Medical Record Administrators;Medical Records Department, Hospital/*standards;Medical Records Systems, Computerized/*standards;Planning Techniques…		1993-10-05	1060-5487 (Print) 1060-5487	10130030		PubMed; NLM; New Joint Commission standards: management of information roles of health information management professionals
234	Journal Article	Brassil,E.;Gunn,B.;Shenoy,A. M.;Blanchard,R.	2017	Unanswered clinical questions: a survey of specialists and primary care providers PMC5234458;	Journal of the Medical Library Association	105	1	4	11		OBJECTIVE: With the myriad of cases presented to clinicians every day at our integrated academic health system, clinical questions are bound to arise. Clinicians need to recognize these knowledge gaps and act on them. However, for many reasons, clinicians might not seek answers to these questions. Our goal was to investigate the rationale and process behind these unanswered clinical questions. Su…	2017-01-18	1536-5050	28096740	10.5195/jmla.2017.101	PubMed; NLM; Unanswered clinical questions: a survey of specialists and primary care providers
235	Journal Article	Brassil,Ellen	2015	Health Librarianship: An Introduction , edited by Jeffrey T. Huber and Feilu Tu-Keefner	Medical reference services quarterly	34	2	259	261	Health Sciences Librarianship;Textbooks;Libraries, Health Sciences -- Administration;Health Informatics;Library Services			0276-3869	103792604	10.1080/02763869.2015.1019768	CINAHL; EBSCOhost; Health Librarianship: An Introduction , edited by Jeffrey T. Huber and Feilu Tu-Keefner
236	Journal Article	Brassil,Ellen Msls M. A. T. Ahip;Gunn,Bridget Msls M. S. Ahip;Shenoy,Anant M. M. D.;Blanchard,Rebecca PhD	2017	Unanswered clinical questions: a survey of specialists and primary care providers *	Journal of the Medical Library Association	105	1	4	11	Medical Sciences;Primary care;Embedded librarianship;Independent study	With the myriad of cases presented to clinicians every day at our integrated academic health system, clinical questions are bound to arise. Clinicians need to recognize these knowledge gaps and act on them. However, for many reasons, clinicians might not seek answers to these questions. Our goal was to investigate the rationale and process behind these unanswered clinical questions. Subsequently,…		1536-5050	1878763344	http://dx.doi.org/10.5195/jmla.2017.101	LISA; Unanswered clinical questions: a survey of specialists and primary care providers *
237	Journal Article	Braude,R. M.	1994	Medical librarianship and medical informatics: a call for the disciplines to join hands to train tomorrow's leaders	Journal of the American Medical Informatics Association : JAMIA	1	6	467	468							Scopus; Medical librarianship and medical informatics: a call for the disciplines to join hands to train tomorrow's leaders
238	Journal Article	Braude,R. M.	1991	A descriptive analysis of national library of medicine-funded medical informatics training programs and the career choices of their graduates	Medical Decision Making	11	1	33	37		The initial 13 National Library of Medicine-supported medical informatics training programs and their graduates were studied to determine the program objectives, trainee selection factors, and curriculum components of the programs and the backgrounds and career choices of the trainees. All 13 programs and over 60% of the available population of trainees were studied. The analysis indicated that 1…				10.1177/0272989X9101100105	Scopus; A descriptive analysis of national library of medicine-funded medical informatics training programs and the career choices of their graduates
239	Journal Article	Braude,R. M.	1989	Role of libraries in medical education	Bulletin of the New York Academy of Medicine	65	6	704	727	Computers and Computerization;Libraries, Health Sciences;Information Management;Education, Medical;Health Sciences Librarianship;Medical Informatics;Collection Development;Integrated Advanced Information Management Systems;Computer Literacy			0028-7091	107540203		CINAHL; EBSCOhost; Role of libraries in medical education
240	Journal Article	Braude,Robert M.	1995	The Organization of the Digital Library	Academic Medicine	70	4	286	291	Bibliographic Utilities;Electronic Libraries;Higher Education;Information Systems;Information Technology;Library Technical Processes;Medical Education;Medical Libraries;Professional Education;Technological Advancement	A discussion of digital bibliography in the medical sciences looks at whether existing bibliographic techniques are appropriate for the new media, and the location of responsibility for emerging digital bibliography. Developments in medical informatics and medical librarianship are examined, and it is concluded that collaboration between these specialties is needed. (Author/MSE)		1040-2446	EJ503266		ERIC; EBSCOhost; The Organization of the Digital Library
241	Journal Article	Braude,Robert M.	1990	Variables Influencing Career Choices of Graduates of Informatics Programs Funded by the National Library of Medicine	Academic Medicine	65	12	751	754	Career Choice;Educational Attainment;Faculty Publishing;Graduate Surveys;Higher Education;Information Science;Institutional Characteristics;Medical Education;Medical Record Technicians;Predictor Variables;Productivity;Professional Education;Student Characteristics;National Library of Medicine MD;Medical Information Systems	A study of 171 graduates of medical informatics training programs found that the status of the institution (public or private), trainee's entry degree, and productivity of program faculty were enough to correctly classify most of the students who chose academic vs. nonacademic careers in the field. (Author/MSE)		1040-2446	EJ420222		ERIC; EBSCOhost; Variables Influencing Career Choices of Graduates of Informatics Programs Funded by the National Library of Medicine
242	Dissertation/Thesis	Braude,Robert Michael	1987	ENVIRONMENTAL AND PERSONAL FACTORS IN SECONDARY CAREER CHOICE OF GRADUATES OF MEDICAL INFORMATICS TRAINING PROGRAMS	The University of Nebraska - Lincoln	8717247		194		Education;Health education;0680:Health education	This study dealt with the area of secondary career choice in a newly emerging discipline of medicine, Medical Informatics (MI). The study attempted to describe the MI training programs, supported by the National Library of Medicine, to determine if there were significant differences between trainees choosing an academic career and those choosing a non-academic career on eight environmental and pe…			303601306		Dissertations & Theses; ENVIRONMENTAL AND PERSONAL FACTORS IN SECONDARY CAREER CHOICE OF GRADUATES OF MEDICAL INFORMATICS TRAINING PROGRAMS
243	Journal Article	Breland,B. D.	2010	Practice report. Continuous quality improvement using intelligent infusion pump data analysis corrected] published erratum appears in AM J HEALTH SYST PHARM AJHP 2010 Nov 1;67:1794]	American Journal of Health-System Pharmacy	67	17	1446	1455	Clinical Pharmacy Information Systems;Infusion Pumps -- Utilization;Pharmacy Service -- Administration;Quality Improvement;Academic Medical Centers;Health Facility Administration;Human;Outcomes (Health Care);Software Design	PURPOSE: The use of continuous quality-improvement (CQI) processes in the implementation of intelligent infusion pumps in a community teaching hospital is described. SUMMARY: After the decision was made to implement intelligent i.v. infusion pumps in a 413-bed, community teaching hospital, drug libraries for use in the safety software had to be created. Before drug libraries could be created, it …		1079-2082	105085656	10.2146/ajhp090588	CINAHL; EBSCOhost; Practice report. Continuous quality improvement using intelligent infusion pump data analysis [corrected] [published erratum appears in AM J HEALTH SYST PHARM AJHP 2010 Nov 1;67:1794]
244	Journal Article	Brennan,N.;Edwards,S.;Kelly,N.;Miller,A.;Harrower,L.;Mattick,K.	2014	Qualified doctor and medical students' use of resources for accessing information: what is used and why?	Health Info Libr J	31	3	204	214	Health Information Exchange/*utilization;Humans;*Information Seeking Behavior;Libraries/*utilization;*Physicians;Qualitative Research;*Students, Medical;access to information;doctors, information seeking behaviour;recall, students, medical	BACKGROUND: Learning to access information using resources such as books and search engines is an important and fast changing challenge for doctors and medical students. Many resources exist to support evidence-based clinical decision-making, but a wide range of factors influences their use. OBJECTIVE: To explore qualified doctor and medical students' use of resources for accessing information an…	2014-07-22	1471-1834	25041386	10.1111/hir.12072	PubMed; NLM; Qualified doctor and medical students' use of resources for accessing information: what is used and why?
245	Journal Article	Breton,Jacques	1981	Dactylogrammes et dactylographie: pour une approche bibliologique, quelques reflexions en marge d'un colloque. Typewritten texts and typewriting: some points arising from a discussion on formulating a bibliological approach	Bulletin des Bibliotheques de France	26	6			Conferences;Institut d'Etude du Livre (France) La machine a ecrire hier et demain Conference (1980);Writing;Typewriting;Machine a ecrire hier et demain Conference (1980) Institut d'Etude du Livre (France)	A report of a forum held in Oct 80 by the French Institute for the Study of the Book, sponsored by the Ministry of Education, to consider the implications of general use of typewriters for teaching in commercial institutions and for informatics; and the economic, social and cultural consequences worldwide, present and future. The development of typewriters from their invention up to the present i…		0006-2006, 0006-2006	57161518; 8203488		LISA; Dactylogrammes et dactylographie: pour une approche bibliologique, quelques reflexions en marge d'un colloque. Typewritten texts and typewriting: some points arising from a discussion on formulating a bibliological approach
246	Journal Article	Brettle,A.	2003	Information skills training: a systematic review of the literature	Health information and libraries journal	20	Suppl 1	3	9		The objectives of this study were to undertake a systematic review to determine the effectiveness of information skills training, to identify effective methods of training and to determine whether information skills training affects patient care. A systematic review, using an iterative approach to searching, was employed. Studies selected for inclusion in the review were critically appraised usin…					Scopus; Information skills training: a systematic review of the literature
247	Journal Article	Brettle,Alison	2008	Current Status and Future Prospects	Health Information and Libraries Journal	25		32	34	UK;National health services;Health care libraries;Information literacy;article;4.16: USER TRAINING	User education, information skills training, information technology skills training, health informatics training, information handling skills, information literacy, literature searching training and finding information for evidence-based practice are all terms used or in use to describe the teaching undertaken by health librarians -- whether within an academic or NHS library setting. Whatever it …		1471-1834, 1471-1834	57729485; 200902385		LISA; Current Status and Future Prospects
248	Journal Article	Brettle,Alison;Hulme,Claire;Ormandy,Paula	2007	Effectiveness of information skills training and mediated searching: qualitative results from the EMPIRIC project	Health Information & Libraries Journal	24	1	24	33	Library orientation;Database searching -- Study & teaching;Information retrieval;Medical librarians;Electronic information resource searching;Medical informatics;Qualitative research;Medical personnel;Stakeholders	Objectives: To explore library staff and health professionals‚Äö√Ñ√¥ views on the effectiveness of information skills training and librarian mediated searching as methods of providing information for patient care. This is the second article describing the Effective Methods of Providing InfoRmation for patIent Care (EMPIRIC) project. The first paper, in a previous issue of this journal (Brettle et…		14711834	24180948	10.1111/j.1471-1842.2007.00702.x	LISTA; EBSCOhost; Effectiveness of information skills training and mediated searching: qualitative results from the EMPIRIC project
249	Journal Article	Brewster,L.;White,P.;Dalziel,K.	2009	Meeting reports	CILIP Health Libraries Group Newsletter	26	3	17	23	Congresses and Conferences;Libraries, Health Sciences -- Organizations;Blogs;Education, Medical;Electronic Publishing;Europe;Exhibits;Health Information -- Organizations -- Europe;Ireland;Medical Library Association;National Library of Medicine (U.S.);Patient Record Systems;Posters;PubMed;Seminars and Workshops -- Ireland;Social Networks			0266-853X	105342478		CINAHL; EBSCOhost; Meeting reports
250	Journal Article	Bridges,J.;Miller,C. J.;Kipnis,D. G.	2006	Hospital information services. Librarians in the Woods Hole Biomedical Informatics Course	Medical reference services quarterly	25	1	71	81	Education, Continuing;Health Informatics;Health Sciences Librarians -- Education;Clinical Information Systems;Computerized Literature Searching;National Library of Medicine (U.S.);PubMed;Vocabulary, Controlled	What has come to be known as the 'Woods Hole course', Biomedical Informatics, is a week-long course sponsored by the National Library of Medicine which has been offered since 1992. Its participants include librarians, clinicians, educators, and administrators. This article discusses the content of the course and its applicability to medical librarians.		0276-3869	106367834		CINAHL; EBSCOhost; Hospital information services. Librarians in the Woods Hole Biomedical Informatics Course
251	Journal Article	Bridges,J.;Miller,C. J.;Kipnis,D. G.	2006	Librarians in the woods hole biomedical informatics course	Medical reference services quarterly	25	1	71	81	Biomedical informatics;Cooperative behavior;IAIMS;Informatics;Information systems;Integrated Advanced Information Management Systems;Medical informatics	What has come to be known as the "Woods Hole course," Biomedical Informatics, is a week-long course sponsored by the National Library of Medicine which has been offered since 1992. Its participants include librarians, clinicians, educators, and administrators. This article discusses the content of the course and its applicability to medical librarians. ¬¨¬© 2006 by The Haworth Press, Inc. All rig…				10.1300/J115v25n01_07	Scopus; Librarians in the woods hole biomedical informatics course
252	Book, Whole	Brinda,T.	2003	Student experiments in object-oriented modeling	IFIP Advances in Information and Communication Technology	117		13	20		Exploration modules (EMs) and structures of knowledge as essential components of the author's concept "Didactic system for object-oriented modelling (OOM)" for improving the OOM education are introduced as new learning aids for student-centered learning. The didactic criteria "Basic concepts on different abstraction levels" and "Synchronization, transformation and evaluation of views" for the des…				10.1007/978-0-387-35619-8	Scopus; Student experiments in object-oriented modeling
253	Journal Article	Brister,J. R.;Bao,Y.;Kuiken,C.;Lefkowitz,E. J.;le Mercier,P.;Leplae,R.;Madupu,R.;Scheuermann,R. H.;Schobel,S.;Seto,D.;Shrivastava,S.;Sterk,P.;Zeng,Q.;Klimke,W.;Tatusova,T.	2010	Towards viral genome annotation standards, report from the 2010 NCBI annotation workshop	Viruses	2	10	2258	2268	double stranded DNA;double stranded RNA;single stranded DNA;single stranded RNA;accuracy;bioinformatics;satellite virus;DNA sequence;editorial;GenBank;genetic variability;Hepatitis delta virus;nomenclature;nonhuman;prediction;standard;virus classification;virus genome	Improvements in DNA sequencing technologies portend a new era in virology and could possibly lead to a giant leap in our understanding of viral evolution and ecology. Yet, as viral genome sequences begin to fill the world's biological databases, it is critically important to recognize that the scientific promise of this era is dependent on consistent and comprehensive genome annotation. With this…		1999-4915		10.3390/v2102258	Embase; Towards viral genome annotation standards, report from the 2010 NCBI annotation workshop
254	Journal Article	Brittain,J. M.;Norris,A. C.	2000	Delivery of health informatics education and training	Health libraries review	17	3	117	128	Library and information science;Professional education;Curricula;Medical informatics	An overview of education and training in health information management in the context of national information strategies, focusing upon British programmes, but with examples from North America, Australasia and other countries. Refers to international activities in the development of generic courses for education and training, the need for education and training, the content of courses, and method…		0265-6647, 0265-6647	57505343; 105993		LISA; Delivery of health informatics education and training
255	Dissertation/Thesis	Brock,Andre	2007	Race, the Internet, and the hurricane: A critical discourse analysis of Black identity online during the aftermath of Hurricane Katrina	University of Illinois at Urbana-Champaign	3290185		182		Communication and the arts;Social sciences;Black blogs;Black identity;Blacks and Internet;Discourse analysis;Hurricane Katrina;Internet;Online;Race;Race and Internet;Race and technology;Social informatics;African Americans;Library science;Information systems;0399:Library science;0723:Information systems;0325:African Americans	The Internet, in its incarnation as the World Wide Web, is a network of social and cultural sites. Black Americans ("Blacks") lag behind other ethnic groups in their adoption of the Internet. Previous research speculated that this was due to the Black communities' difficulty in obtaining equipment or training to use the Web's resources. An emerging strand in digital divide research, argues that g…		9780549341321	304851800		Dissertations & Theses; Race, the Internet, and the hurricane: A critical discourse analysis of Black identity online during the aftermath of Hurricane Katrina
256	Journal Article	Brocklehurst, P., et al.	2018	Computerised interpretation of the fetal heart rate during labour: a randomised controlled trial (INFANT).	Health Technol Assess	22	9	1	186
257	Generic	Broering,N. C.;Fagan,D.;Hylton,J.;Guttmann,R.	1992	Medical facts file: a self service database of reference information	Proceedings of the Fifteenth Annual Symposium on Computer Applications in Medical Care, A Conference of the American Medical Informatics Association			886	888	DATABASES;MEDICAL informatics;Online systems	The Dahlgren Memorial Library, Georgetown University Medical Center, demonstrates Medical Facts File, a newly developed in-house database of general medical information. The file content emerged from the library's experience with commonly asked reference questions and the need to develop a database as online source for users seeking quick answers to medical queries. Medical Facts File joins a gro…					LISTA; EBSCOhost; Medical facts file: a self service database of reference information
258	Conference Proceedings/Paper	Broering,Naomi C.;Georgetown Univ,Washington,D.C.Medical Center	1986	Strategic Planning: An Integrated Academic Information Management System (IAIMS) at Georgetown University Medical Center. Volume 1, Implementation Plan. Volume 2, Planning Accomplishments. Volume 3, Environmental Forecast. Volume 4, Institutional Self Study						College Planning;Computer Oriented Programs;Cooperative Programs;Dental Schools;Higher Education;Information Dissemination;Information Systems;Medical Schools;Nursing Education;Prediction;Primary Health Care;Program Administration;Program Implementation;Research Projects;Self Evaluation (Groups);Teaching Hospitals;Strategic Planning;Georgetown University Medical Center DC	Strategic planning for an Integrated Academic Information Management System (IAIMS) for Georgetown University Medical Center is considered. The goal is to organize and transmit accessible and timely biomedical information where it is needed. Activities are proposed for education, research, patient care, management, sharing information on applications, medical informatics, IAIMS conferences, and c…					ERIC; EBSCOhost; Strategic Planning: An Integrated Academic Information Management System (IAIMS) at Georgetown University Medical Center. Volume 1, Implementation Plan. Volume 2, Planning Accomplishments. Volume 3, Environmental Forecast. Volum(TRUNCATED)
259	Report	Broholm,John R.	1993	Networking on the Network: Teachers and Electronic Mail						Access to Information;Computer Networks;Electronic Mail;Elementary School Teachers;Elementary Secondary Education;Higher Education;Information Networks;Librarians;Network Analysis;Science Instruction;Secondary School Teachers;Teacher Education;Use Studies;User Needs (Information);Unified Network of Informatics in Teacher Educ	The ways that early adopters of electronic messaging have used electronic mail (e-mail) in the schools were studied using the Unified Network for Informatics in Teacher Education (UNITE) system at the Instructional Technology Center of the University of Kansas. At the time of the study, UNITE was operating in 6 school districts and 16 schools. The UNITE system provides other services of access an…					ERIC; EBSCOhost; Networking on the Network: Teachers and Electronic Mail
260	Journal Article	Broholm,John R.;Aust,Ronald	1994	Teachers and Electronic Mail: Networking on the Network	Journal of Technology and Teacher Education	2	2	167	182	Communication Research;Computer Mediated Communication;Computer Networks;Curriculum Development;Electronic Mail;Elementary Secondary Education;Library Role;Shared Resources and Services;Teachers;Teacher Collaboration;Unified Network of Informatics in Teacher Educ	Describes a study that examined the communication patterns of teachers who used UNITE (Unified Network for Informatics in Teacher Education), an electronic mail system designed to encourage curricular collaboration and resource sharing. Highlights include computer-mediated communication, use of UNITE by librarians, and recommendations for integrating electronic networking into schools. (Contains …		1059-7069	EJ489739		ERIC; EBSCOhost; Teachers and Electronic Mail: Networking on the Network
261	Book, Whole	Brooks,E. P.;Brooks,A. L.	2015	Digital creativity: Children‚Äö√Ñ√¥s playful mastery of technology	Lecture Notes of the Institute for Computer Sciences, Social-Informatics and Telecommunications Engineering, LNICST	145		116	127	Creativity;Early childhood learning;Interaction;Playful play;Technology	This paper reports on a study exploring the outcomes from children‚Äö√Ñ√¥s play with technology in early childhood learning practices. The paper addresses questions related to how digital technology can foster creativity in early childhood learning environments. It consists of an analysis of children‚Äö√Ñ√¥s interaction with the KidSmart furniture focusing on digital creativity potentials and pla…				10.1007/978-3-319-18836-2_14	Scopus; Digital creativity: Children‚Äö√Ñ√¥s playful mastery of technology
262	Journal Article	Brown,H.	2004	Clinical medical librarian to clinical informationist	Reference Services Review	32	1	45	49	Academic libraries;Health services;Higher education;Information services;Medical libraries;Medical personnel	Clinical medical librarians stepped out of the library and joined the patient care team in the early 1970s, beginning in Kansas City, Missouri and then Hartford, Connecticut. Now they are present to report the literature, take literature search requests and, most importantly, perceive information needs at Morning Report, bedside rounds, or weekly conferences. Within 24 hours or less, they return …				10.1108/00907320410519397	Scopus; Clinical medical librarian to clinical informationist
263	Journal Article	Brown,J. F.;Nelson,J. L.	2003	Informatics education. Integration of information literacy into a revised medical school curriculum	Medical reference services quarterly	22	3	63	74	Curriculum;Education, Medical;Medical Informatics -- Education;Medical Practice, Evidence-Based;California;Computerized Literature Searching;Course Content;Library User Education;Schools, Medical;Students, Medical;Teaching Methods	The Keck School of Medicine of the University of Southern California's newly revised Year I-II curriculum integrates information literacy components based on the AAMC's medical informatics objectives throughout the two-year continuum. Students are required to participate in various components taught by librarians from the Norris Medical Library including (1) an information skills workshop, (2) a …		0276-3869	106743213		CINAHL; EBSCOhost; Informatics education. Integration of information literacy into a revised medical school curriculum
264	Journal Article	Browne,A. C.;Kayaalp,M.;Dodd,Z. A.;Sagan,P.;McDonald,C. J.	2014	The Challenges of Creating a Gold Standard for De-identification Research PMC4420002;	AMIA Annu Symp Proc	2014		353	358	*Confidentiality;*Electronic Health Records;Health Insurance Portability and Accountability Act;Humans;*Software;United States	We created a Gold Standard corpus comprised over 20,000 records of annotated narrative clinical reports for use in the training and evaluation of NLM Scrubber, a de-identification software system for medical records. Our experience with designing the corpus demonstrated the conceptual complexity of the task.	2014-01-01	1559-4076	25954338		PubMed; NLM; The Challenges of Creating a Gold Standard for De-identification Research
265	Journal Article	Brumfield,E. J.	2010	Applying the critical theory of library technology to distance library services	Journal of Library and Information Services in Distance Learning	4	2017-01-02	63	71	Critical theory;Critical theory of library technology;Distance library services;Library technology;Social informatics	The re-envisioning of libraries as information leaders in higher education requires an examination of the decisions made in the acquisition and adoption of library technology. The Critical Theory of Library Technology offers a framework for viewing technology decisions through a social, economic and political perspective. This paper uses the Critical Theory of Library Technology to open discourse…				10.1080/15332901003765795	Scopus; Applying the critical theory of library technology to distance library services
266	Journal Article	Brummit,A.	2001	Currents in medical informatics. The Woods Hole experience	MD Comput	18	1	34	36	Education, Professional;Massachusetts;Medical Informatics/*education;National Library of Medicine (U.S.);United States		2001-03-10	0724-6811 (Print) 0724-6811	11236384		PubMed; NLM; Currents in medical informatics. The Woods Hole experience
267	Journal Article	Brunelle,F. W.;Protti,D. J.	1992	The newest member of the senior management team	Leadership in health services = Leadership dans les services de sante	1	3	38	40		The introduction and operation of an effective information system can be difficult. To meet this challenge health care organizations are beginning to add information specialists to their staff. This article describes the role of the newest member of the senior management team--the chief information officer. It details the background credentials of a good CIO and explains why the position is essen…					Scopus; The newest member of the senior management team
268	Journal Article	Bryant,S. L.	1999	Information services for primary care: the organizational culture of general practice and the information needs of partnerships and primary care groups	Health libraries review	16	3	157	165		In a primary-care led National Health Service it is imperative for librarians not only to develop user-centred services for health professionals based in the community but also to facilitate information management within Primary Care Groups. In this article recent research in the field is discussed, and challenges intrinsic to delivering information services to primary care are identified. Drawin…					Scopus; Information services for primary care: the organizational culture of general practice and the information needs of partnerships and primary care groups
269	Journal Article	Buabbas,A. J.;Al-Shawaf,H.;Almajran,A. A.	2016	Health Sciences Students' Self-Assessment of Information and Communication Technology Skills and Attitude Toward e-Learning PMC5041369;	JMIR Med Educ	2	1	e9		ICT literacy;e-learning;health informatics;health sciences student attitudes;medical education	BACKGROUND: In medical education, information and communication technology (ICT) knowledge and skills have become a necessity and an integral part of preparing tomorrow's doctors to be sufficiently competent to use informatics resources effectively and efficiently for the best practice of medicine. OBJECTIVE: This research aimed to study the literacy of the preprofessional students in ICT before …	2016-10-13	2369-3762	27731863	10.2196/mededu.5606	PubMed; NLM; Health Sciences Students' Self-Assessment of Information and Communication Technology Skills and Attitude Toward e-Learning
270	Journal Article	Buchanan,S.	2008	Informatics student activities at UCLA	Bulletin of the American Society for Information Science & Technology	34	6	33	35	Informatics -- Trends;Information Management;Librarians -- Education -- California;Students, College;Access to Information;California;Electronic Publications;Information Science -- Organizations;Professional Development			1931-6550	105696992		CINAHL; EBSCOhost; Informatics student activities at UCLA
271	Journal Article	Burchill,C.;Roos,L. L.;Fergusson,P.;Jebamani,L.;Turner,K.;Dueck,S.	2000	Organizing the present, looking to the future: An online knowledge repository to facilitate collaboration	Journal of Medical Internet Research	2	2			Administrative Data;Concept Dictionary;Cooperative Behavior;Education;Epidemiologic Methods;Internet;Knowledge Bases (Computer);Research Support	Background: Comprehensive data available in the Canadian province of Manitoba since 1970 have aided study of the interaction between population health, health care utilization, and structural features of the health care system. Given a complex linked database and many ongoing projects, better organization of available epidemiological, institutional, and technical information was needed. Objective…				10.2196/jmir.2.2.e10	Scopus; Organizing the present, looking to the future: An online knowledge repository to facilitate collaboration
272	Journal Article	Burke,M.;Carey,P.;Haines,L. L.;Lampson,A. P.;Pond,F.	2010	Implementing the information prescription protocol in a family medicine practice: A case study	Journal of the Medical Library Association	98	3	228	234		Question: Can an information prescription protocol be successfully integrated into a family medicine practice seeking to enhance patient education and self-management? Setting: Milton Family Practice, an outpatient clinic and resident teaching site of the University of Vermont and Fletcher Allen Health Care, is located in a semirural area fifteen miles from main campus. &Objectives: The objective…				10.3163/1536-5050.98.3.011	Scopus; Implementing the information prescription protocol in a family medicine practice: A case study
273	Journal Article	Burke,R. V.;Ryutov,T.;Neches,R.;Upperman,J. S.	2010	Health informatics for pediatric disaster preparedness planning	Applied Clinical Informatics	1	3	256	264	Children;Disaster;Informatics;Planning;Preparedness;Technology	Objective: 1. To conduct a review of the role of informatics in pediatric disaster preparedness using all medical databases. 2. To provide recommendations to improve pediatric disaster preparedness by the application of informatics. Methods: A literature search was conducted using MEDLINE CINHL and the Cochrane Library using the key words "children" AND "disaster preparedness and disaster" AND "i…				10.4338/ACI-2009-12-R-0019	Scopus; Health informatics for pediatric disaster preparedness planning
274	Journal Article	Burroughs,Catherine M.	2004	Evaluation in health information outreach programs	Reference Services Review	32	1	64	68	Life sciences libraries;Medical libraries;Medical informatics;Medical librarians;Medical sciences;Health education;Academic libraries;Health care;Information services;Service delivery	The National Network of Libraries of Medicine (NN/LM) includes eight Regional Medical Libraries and their Network members who are vital to the National Library of Medicine's (NLM) outreach efforts to health professionals and consumers. Evaluation is a key component of effective outreach projects. Recognizing the need for guidance about evaluation, an exploratory study was conducted by the Pacific…		907324	14083161	10.1108/00907320410519450	LISTA; EBSCOhost; Evaluation in health information outreach programs
275	Journal Article	Burrows,S. C.;Moore,K. M.;Kemkau,H. L., J.	2001	Creating a Web-accessible, point-of-care, team-based information system (PoinTIS): the librarian as publisher	Bulletin of the Medical Library Association	89	2	154	164	Clinical Information Systems;Rehabilitation Centers;Website Development;Spinal Cord Injuries -- Rehabilitation;Brain Injuries -- Rehabilitation;Multidisciplinary Care Team;Rehabilitation Patients -- Education;Information Needs;Clinical Information Systems -- Evaluation;Needs Assessment;Focus Groups;Surveys;Clinical Information Systems -- Utilization;Electronic Publications;Databases, Health;Acces…	The Internet has created new opportunities for librarians to develop information systems that are readily accessible at the point of care. This paper describes the multiyear process used to justify, fund, design, develop, promote, and evaluate a rehabilitation prototype of a point-of-care, team-based information system (PoinTIS) and train health care providers to use this prototype for their spin…		0025-7338	107029254		CINAHL; EBSCOhost; Creating a Web-accessible, point-of-care, team-based information system (PoinTIS): the librarian as publisher
276	Journal Article	Burrows,S.;Ginn,D. S.;Love,N.;Williams,T. L.	1989	A strategy for curriculum integration of information skills instruction	Bulletin of the Medical Library Association	77	3	245	251		The ever increasing need of health professionals for information and the inclusion of active learning experiences in the medical school curriculum require that students learn the effective use of health information tools. Curriculum integration is gaining acceptance as an effective approach to teaching information skills in this setting. At the University of Miami School of Medicine, information …					Scopus; A strategy for curriculum integration of information skills instruction
277	Journal Article	Burrows,S.;Moore,K.;Arriaga,J.;Paulaitis,G.;Lemkau,H. L., J.	2003	Developing an 'evidence-based medicine and use of the biomedical literature' component as a longitudinal theme of an outcomes-based medical school curriculum: year 1	Journal of the Medical Library Association	91	1	34	41	Curriculum;Education, Medical;Libraries, Health Sciences;Medical Practice, Evidence-Based -- Education;Competency Assessment;Computer Assisted Instruction;Course Content;Florida;Library User Education -- Methods;Medical Informatics -- Education;Outcomes of Education;Schools, Medical;Students, Medical;Teaching Methods	This paper describes the new outcomes-based curriculum at the University of Miami School of Medicine, a model curriculum for the first decade of the twenty-first century. The new curriculum has a strong emphasis on evidence-based medicine (EBM), implemented throughout its four years as a component of one of its longitudinal themes. The 'EBM and Use of the Biomedical Literature' component, which b…		1536-5050	106819273		CINAHL; EBSCOhost; Developing an 'evidence-based medicine and use of the biomedical literature' component as a longitudinal theme of an outcomes-based medical school curriculum: year 1
278	Journal Article	Burt,Holly Ann	2011	Patient Safety Answers Require Outreach, In-reach, and Partnerships	Journal of Hospital Librarianship	11	4	366	378	Health Facility Administration;Patient Safety;Collaboration;Libraries, Health Sciences;Joint Commission;Health Care Errors -- Prevention and Control;Leaders;Committees;Health Care Errors -- Legislation and Jurisprudence -- United States;United States;Protocols;Information Resources;Communication;Patient Record Systems -- Legislation and Jurisprudence -- United States;Computerized Literature Searc…			1532-3269	104595858	10.1080/15323269.2011.611436	CINAHL; EBSCOhost; Patient Safety Answers Require Outreach, In-reach, and Partnerships
279	Journal Article	Bury,R.;Martin,L.;Roberts,S.	2006	Achieving change through mutual development: Supported online learning and the evolving roles of health and information professionals	Health Information and Libraries Journal	23		22	31
280	Journal Article	Bushing,M. C.	1996	Seven elements in the search for quality CE and training	Ohio Libraries	9	1	13	17	Librarianship;Continuing education;Quality assurance	Contribution to a theme issue on continuing education in Ohio libraries. Identifies 7 elements which contribute to the quality of continuing education and training: physical environment; mode of delivery; communication skills; teacher personality and interpersonal skills; qualifications and/or credentials; methodology; and transfer of training. Defines each element, attempts to place them in pers…		1046-4336, 1046-4336	57401561; 53444		LISA; Seven elements in the search for quality CE and training
281	Journal Article	Butler,E.;Pino,R.;Mireles,M. C.;Jacobs,N.;Mills,R.;Maric,S.;Arsovski,O.;Marosevic,G.;Skrocki,E.;Stricic,D.;Wlodarska-Polinska,I.;Wiczynski-Zajac,A.;Wozniak,G.	2015	Standardization of intensity modulated radiation therapy (IMRT) in multiple cancer centers in Poland	Radiotherapy and Oncology	115		S397		intensity modulated radiation therapy;multiple cancer;cancer center;Poland;standardization;human;physics;data base;peer review;immobilization;evidence based medicine;physician;organs at risk;cancer therapy;parameters;simulation;data mining;planning;training;quality control;diseases;treatment planning;bioinformatics;model;neck;machine;lung;neoplasm;library	Purpose/Objective: To create a process of standardization for planning and delivery of IMRT in multiple CTCs (Cancer Treatment Centers) in Poland and develop a Quality Assurance (QA) program and allow data mining at a central hub. Materials and Methods: The Euromedic Cancer Centers initiated a system to systematically approach the problem of standardization of IMRT in multiple centers in Poland. …		0167-8140			Embase; Standardization of intensity modulated radiation therapy (IMRT) in multiple cancer centers in Poland
282	Journal Article	Butler-Henderson, K., et al.	2019	Exploring the Health Informatics Occupational Group in the 2018 Australian Health Information Workforce Census	Stud Health Technol Inform	266		44	50
283	Journal Article	Byambasuren, O., et al.	2019	Current Knowledge and Adoption of Mobile Health Apps Among Australian General Practitioners: Survey Study	JMIR Mhealth Uhealth	7	6	e13199
284	Journal Article	Byrd,G. D.	2002	Can the profession of pharmacy serve as a model for health informationist professionals?	Journal of the Medical Library Association	90	1	68	75	Health Sciences Librarians;Clinical Librarianship -- Education;Health Sciences Librarianship;Health Informatics;Education, Pharmacy;Health Informatics -- Education;Information Science;Professional Practice;Pharmacists	Pharmacy could serve as a model for the health informationist profession proposed by Davidoff and Florance in their 2000 editorial in the Annals of Internal Medicine. The current training and practice roles for pharmacists suggest a way to prepare health sciences librarians for work with clinical health care teams. The influences that spurred the transformation of pharmacy parallel in many respec…		1536-5050	106912511		CINAHL; EBSCOhost; Can the profession of pharmacy serve as a model for health informationist professionals?
285	Journal Article	Ca‚àö¬±edo Andalia,R.;Arencibia Jorge,R.	2004	Bioinformatics: Searching for the molecular secrets of life	ACIMED	12	6			Bioinformatics;Convergence;Genomics;Health librarians;Medical informatics;Medicine	The revelation of human genome complete secuence make possible the understanding of molecular causes of disease as well as the discovery of signification of genetic differences among human beings for the development of diseases. The research of XXI century will be devoted to the understanding of how genetic variants and environment regulate organs, tissues, cell, phenotype, and it's precisely in …					Scopus; Bioinform‚àö¬∞tica: En busca de los secretos moleculares de la vida
286	Journal Article	Cabello,C. F.	2011	175 years of the National Library of Medicine, of the United States of America: a scientific and cultural treasure worthy of admiration]	Rev Med Chil	139	9	1115	1117	History, 19th Century;History, 20th Century;History, 21st Century;Humans;Library Services/*history/organization & administration;Medical Informatics/organization & administration;National Library of Medicine (U.S.)/*history/organization & administration;United States	The National Library of Medicine (NLM) of the United States of America, celebrates in 2011 its 175th anniversary. This Library, the largest biomedical library in the world, has a proud and rich history serving the health community and the public, especially since its transfer to the National Institutes of Health in Bethesda, Maryland, in 1968. It holds 17 million publications in 150 languages, an…	2012-01-05	0034-9887	22215388	/S0034-98872011000900001	PubMed; NLM; [175 years of the National Library of Medicine, of the United States of America: a scientific and cultural treasure worthy of admiration]
287	Journal Article	Cabrales,Eusebio J.;Eddy,John P.	1992	Informatics education in Colombia: a study of the present situation and recommendations for the future	Journal of Information Science	18	3			User services;Services;Surveys;Colombia;Information work	Results of the first national study of information education (use instructions) in Colombia presents the contemporary situation and recommendations for the future. This is the first comprehensive model for a single country in all of Latin America involving both business and higher education. 00 Original abstract--amended		0165-5515, 0165-5515	57120246; 9205717		LISA; Informatics education in Colombia: a study of the present situation and recommendations for the future
288	Conference Proceedings/Paper	Cabukovski,V.	2010	An intelligent elearning environment as a part of an integrated university information system	9th European Conference on eLearning 2010, ECEL 2010			90	95	ELearning;Integrated univesity informaton system;Intelligent agents;Multi-agent infastructure;Testing subsystem	Advanced networking services, such as Intranet/Internet services can provide a basis for integration of knowledge and information on university level and in the same time provide a basis for distance education and learning. Huge production of teaching material each year, administrative and teaching information and library's collections need to be integrated on university level in knowledge and in…					Scopus; An intelligent elearning environment as a part of an integrated university information system
289	Report	Caci,William P.;Pennsylvania Research Coordinating Unit for,Vocational Education	1977	A Work Experience Video Tape Satellite Project for EMR Students. Final Report						Career Exploration;Instructional Materials;Lesson Plans;Material Development;Mild Mental Retardation;Prevocational Education;Public Relations;Student Evaluation;Teaching Methods;Videotape Recordings;Vocational Education;Work Experience Programs	A project produced and field tested a selected set of video tapes and instructional material illustrating actual student performances and job requirements while on a high school work experience program. Objectives were (1) to enhance on-the-job student performances via immediate audio and visual feedback, (2) to establish a library of realistic videotapes of students performing in local occupatio…					ERIC; EBSCOhost; A Work Experience Video Tape Satellite Project for EMR Students. Final Report
290	Journal Article	Cahill,S.;Makadon,H. J.	2014	Sexual orientation and gender identity data collection update: U.S. government takes steps to promote sexual orientation and gender identity data collection through meaningful use guidelines	LGBT Health	1	3	157	160	data collection;electronic health records;gender identity;health disparities;health information technology;meaningful use;sexual orientation	Collecting data on sexual orientation and gender identity (SO/GI) in healthcare settings and in electronic health records (EHRs) is essential to understanding, addressing, and reducing LGBT health disparities. The federal government took two key steps in early 2014 in support of asking SO/GI questions in clinical settings as part of the meaningful use of EHRs. First, the Office of the National Co…				10.1089/lgbt.2014.0033	Scopus; Sexual orientation and gender identity data collection update: U.S. government takes steps to promote sexual orientation and gender identity data collection through meaningful use guidelines
291	Conference Proceedings/Paper	Caidi,N.;Lam,M.	2011	Reading in First Nations and the on-demand book service	ACM International Conference Proceeding Series			651	652	Community informatics;First nations;Library services	The "On-Demand Book Service (ODBS)" is a collaboration between First Nations communities in Northern Ontario and academic researchers from the University of Toronto. The aim of the ODBS is to bridge the gap between physical and digital libraries. The latest workshop (organized in March of 2010) dealt with issues of reading in First Nations communities; and included the shipping of three complete …				10.1145/1940761.1940855	Scopus; Reading in First Nations and the on-demand book service
292	Conference Proceedings/Paper	Caidi,N.;Lam,M.	2010	Working with first nations: On-Demand Book Service	International Conference on Information and Knowledge Management, Proceedings			29	32	Community informatics;First nations;Library services;On-demand	The "On-Demand Book Service (ODBS)" is a collaboration between First Nations communities in Northern Ontario and academic researchers from the University of Toronto. The aim of the ODBS is to bridge the gap between physical and digital libraries. This position paper will provide some history as to how the project began, its use within graduate level courses since 2009, and a follow up workshop he…				10.1145/1871854.1871863	Scopus; Working with first nations: On-Demand Book Service
293	Journal Article	Calabretta,N.	2002	Consumer-driven, patient-centered health care in the age of electronic information	Journal of the Medical Library Association	90	1	32	37		Americans are turning in increasing numbers to the Internet for information related to their health. Access to information that was previously difficult, if not impossible, for consumers to obtain has helped drive a shift in traditional roles for patients and physicians. Technology has made possible additional avenues for communication that can enhance new relationships. Ample opportunities exist…					Scopus; Consumer-driven, patient-centered health care in the age of electronic information
294	Journal Article	Calabretta,N.;Cavanaugh,S. K.	2004	Hospital information services. Education for inpatients: working with nurses through the clinical information system	Medical reference services quarterly	23	2	73	79	Clinical Information Systems -- Utilization;Information Services;Libraries, Hospital;Nursing Staff, Hospital;Patient Education;Descriptive Statistics;Information Needs;Joint Commission;Nurse Attitudes;Nursing Orders;Program Development;Program Evaluation;Structured Interview;Surveys;Human	Librarians at the UMDNJ Cooper Library have been filling orders for patient education materials through Cooper University Hospital's Clinical Information System (CIS) since December 2000. This service was instituted in response to a JCAHO survey, which revealed that although patient education was being provided, it was not being routinely documented. Patient education orders fall into two categor…		0276-3869	106782273		CINAHL; EBSCOhost; Hospital information services. Education for inpatients: working with nurses through the clinical information system
295	Journal Article	Calabretta,N.;Cavanaugh,S.;Malone,M.;Swartz,B. J.	2011	A hospital-based patient and family education center: if you build it, will they come?	Medical reference services quarterly	30	1	19	30	Academic Medical Centers -- New Jersey;Patient Education;Libraries, Hospital;Health Sciences Librarians;Internet;Patient Centered Care;Electronic Publications;New Jersey;Consumer Health Information;Marketing;Personnel, Health Facility;Nursing Staff, Hospital;Patient Record Systems;Volunteer Workers;Signage;Computers and Computerization;Students, Medical;Community Health Services;Organizational Ob…	Librarians located in a 560-bed, inner city academic medical center with 25,000 + admissions per year planned and opened a Patient and Family Education Center (PFEC) in the lobby of a new patient care pavilion. A review of use in the first 19 months revealed that expected needs were being met while a variety of unexpected needs were identified. Ongoing use continues to be monitored by a detailed …		0276-3869	104991394	10.1080/02763869.2011.540207	CINAHL; EBSCOhost; A hospital-based patient and family education center: if you build it, will they come?
296	Conference Proceedings/Paper	Caldwell,G.;Bilandzic,M.;Foth,M.	2012	Towards visualising people's ecology of hybrid personal learning environments	ACM International Conference Proceeding Series			13	22	Ambient media;Free-choice learning;Informal learning;Library studies;Participatory design;Personal learning environments;Responsive architecture;Urban informatics;Visitor engagement	Ambient media architecture can provide place-based collaborative learning experiences and pathways for social interactions that would not be otherwise possible. This paper is concerned with ways of enhancing peer-to-peer learning affordances in library spaces; how can the library facilitate the community of library users to learn from each other? We report on the findings of a study that employed…				10.1145/2421076.2421080	Scopus; Towards visualising people's ecology of hybrid personal learning environments
297	Book, Whole	California State Dept,of Education	1990	Recommended Literature, Grades Nine through Twelve						Adolescent Literature;English Curriculum;English Instruction;High Schools;Language Arts;Literary Genres;Literature;Literature Appreciation;Reading Habits;Reading Interests;Reading Material Selection;Reading Materials;Recreational Reading;Secondary School Curriculum;Story Telling;California	Intended as a guide for local-level policymakers, curriculum planners, teachers, and librarians, this book lists over 1200 titles of books as examples of good literature for high school students. It is intended to encourage educators to review their literature programs and the accompanying instructional materials and to encourage students to read and to view reading literature as a worthwhile act…		0-8011-0831-4			ERIC; EBSCOhost; Recommended Literature, Grades Nine through Twelve
298	Journal Article	Callaghan,L.;Doherty,A.;Lea,S. J.;Webster,D.	2008	Understanding the information and resource needs of UK health and social care placement students	Health Information and Libraries Journal	25	4	253	260		Background: Students on health and social care degree programmes spend 50% of their time on practice placements. Because of the diversity of settings and the need to evidence their work, it is vital to understand the information and resource needs of placement students. Objectives: The aim of this investigation was to understand the needs of placement students in terms of accessing resources whil…				10.1111/j.1471-1842.2008.00769.x	Scopus; Understanding the information and resource needs of UK health and social care placement students
299	Journal Article	Calvillo,J.;Rom‚àö¬∞n,I.;Roa,L. M.	2015	How technology is empowering patients? A literature review	Health Expectations	18	5	643	652	Health information systems;Medical informatics;Patient education;Patient empowerment;Patient participation	Background: The term 'Patient Empowerment' (PE) is a growing concept - so in popularity as in application - covering situations where citizens are encouraged to take an active role in the management of their own health. This concept is serving as engine power for increasing the quality of health systems, but a question is still unanswered, 'how PE will be effectively achieved?' Beyond psychologic…				10.1111/hex.12089	Scopus; How technology is empowering patients? A literature review
300	Journal Article	Campbell,J. M.;Roderer,N. K.	2005	Informatics education. Fellowship training at Johns Hopkins: programs leading to careers in librarianship and informatics as informaticians or informationists	Medical reference services quarterly	24	1	93	99	Clinical Librarianship -- Education;Health Informatics -- Education;Health Sciences Librarians -- Education;Training Support, Financial;Academic Medical Centers;Education, Continuing;Maryland;National Library of Medicine (U.S.);Professional Development	Preparing librarians to meet the information challenges faced in the current and future health care environments is critical. At Johns Hopkins University, three NLM-funded fellowship programs provide opportunities for librarians to utilize the rich environments of the Welch Medical Library and the Division of Health Sciences Informatics in support of life-long learning.		0276-3869	106485133		CINAHL; EBSCOhost; Informatics education. Fellowship training at Johns Hopkins: programs leading to careers in librarianship and informatics as informaticians or informationists
301	Journal Article	Campion,T. R., J.;May,A. K.;Waitman,L. R.;Ozdas,A.;Gadd,C. S.;Campion,Thomas R., Jr.;May,Addison K.;Waitman,Lemuel R.;Ozdas,Asli;Gadd,Cynthia S.	2010	Effects of blood glucose transcription mismatches on a computer-based intensive insulin therapy protocol	Intensive care medicine	36	9	1566	1570	Decision Support Systems, Clinical -- Administration;Hyperglycemia -- Drug Therapy;Hypoglycemic Agents -- Therapeutic Use;Insulin -- Therapeutic Use;Intensive Care Units -- Administration;Treatment Errors -- Statistics and Numerical Data;Electronic Order Entry -- Administration;Attitude of Health Personnel;Critical Illness -- Therapy;Decision Making, Organizational;Decision Support Systems, Clini…	Purpose: Computerized clinical decision support systems (CDSS) for intensive insulin therapy (IIT) generate recommendations using blood glucose (BG) values manually transcribed from testing devices to computers, a potential source of error. We quantified the frequency and effect of blood glucose transcription mismatches on IIT protocol performance.Methods: We examined 38 months of retrospective d…		0342-4642	104915571	10.1007/s00134-010-1868-7	CINAHL; EBSCOhost; Effects of blood glucose transcription mismatches on a computer-based intensive insulin therapy protocol
302	Journal Article	Capitani,P. C.	1995	E all'orizzonte c'e il `professionista dell'informazione'. On the horizon is the `information professional'	Biblioteche Oggi	13	8	19	23	Librarianship;Professional education;Curricula;Italy	Discusses the urgent need in Italy for a standard university level training curriculum that would lead to the `information professional' qualification, suggesting that such a course might be based on J. A. Large's publication `A modular course in information studies' (UNESCO, 1987), which proposes 12 compulsory modules plus 8 specialist options in a 3-year course. Looks at how such a project coul…		0392-8586, 0392-8586	57366193; 45241		LISA; E all'orizzonte c'e il `professionista dell'informazione'. On the horizon is the `information professional'
303	Journal Article	Caputo,Janette S.	1985	Assessment of MLA assertiveness training for librarians: students' behavior changes after taking C.E. 669, Assertiveness	Bulletin of the Medical Library Association	73	4			Library staff;Assertiveness	C.E. 669, offered for 3 years, was the Medical Library Association's First personal development continuing education course. Participants were asked to respond to a follow-up survey about their current assertive philosophy, awareness, and behavioural repertoire. They were also assessed by the Librarian's Assertiveness Inventory, a tool that indicates patterns of behavioural responses, for which s…		0025-7338, 0025-7338	57064880; 8603500		LISA; Assessment of MLA assertiveness training for librarians: students' behavior changes after taking C.E. 669, Assertiveness
304	Journal Article	Carayon,Pascale;Smith,Paul;Hundt,Ann Schoofs;Kuruchittham,Vipat;Li,Qian	2009	Implementation of an Electronic Health Records System in a Small Clinic: The Viewpoint of Clinic Staff	Behavior & Information Technology	28	1	5	20	Technology implementation, healthcare, electronic health records system (EHR);Medical records;Computerized records management;Implementation;article;18.0: RECORDS MANAGEMENT	In this study, we examined the implementation of an electronic health records (EHR) system in a small family practice clinic. We used three data collection instruments to evaluate user experience, work pattern changes, and organisational changes related to the implementation and use of the EHR system: (1) an EHR user survey, (2) interviews with key personnel involved in the EHR implementation pro…		0144-929X, 0144-929X	57731237; 200905099		LISA; Implementation of an Electronic Health Records System in a Small Clinic: The Viewpoint of Clinic Staff
305	Journal Article	Carcamo-Orive,I.;Hoffman,G. E.;Cundiff,P.;Beckmann,N. D.;D'Souza,S. L.;Knowles,J. W.;Patel,A.;Papatsenko,D.;Abbasi,F.;Reaven,G. M.;Whalen,S.;Lee,P.;Shahbazi,M.;Henrion,M. Y. R.;Zhu,K.;Wang,S.;Roussos,P.;Schadt,E. E.;Pandey,G.;Chang,R.;Quertermous,T.;Lemischka,I.	2016	Analysis of Transcriptional Variability in a Large Human iPSC Library Reveals Genetic and Non-genetic Determinants of Heterogeneity	Cell Stem Cell					allele;allelic imbalance;cell line;chromatin;differentiation;DNA transcription;driver;gene expression regulation;genetic model;human;human cell;induced pluripotent stem cell;major clinical study;quantitative trait locus;RNA sequence;statistical model;tumor model;endogenous compound	Variability in induced pluripotent stem cell (iPSC) lines remains a concern for disease modeling and regenerative medicine. We have used RNA-sequencing analysis and linear mixed models to examine the sources of gene expression variability in 317 human iPSC lines from 101 individuals. We found that ‚Äö√†¬∫50% of genome-wide expression variability is explained by variation across individuals and id…		1875-9777 1934-5909		10.1016/j.stem.2016.11.005	Embase; Analysis of Transcriptional Variability in a Large Human iPSC Library Reveals Genetic and Non-genetic Determinants of Heterogeneity
306	Journal Article	Carney,T.;Myers,B. J.;Louw,J.;Okwundu,C. I.	2014	Brief school-based interventions and behavioural outcomes for substance-using adolescents	Advances in Psychiatric Treatment	20	3	154			Background: Adolescent substance use is a major problem, in and of itself and because it acts as a risk factor for other problem behaviours. As substance use during adolescence can lead to adverse and often long-term health and social consequences, it is important to intervene early on in order to prevent progression to more severe problems. Brief interventions have been shown to reduce problemat…				10.1192/apt.20.3.154	Scopus; Brief school-based interventions and behavioural outcomes for substance-using adolescents
307	Journal Article	Carri‚àö‚â•n Se‚àö¬±or,I.;Fern‚àö¬∞ndez Alem‚àö¬∞n,J. L.;Toval,A.	2012	Access control management in electronic health records: A systematic literature review	Gaceta Sanitaria	26	5	463	468	Electronic health records;Gatekeeping;Privacy;Safety;Systematic review;Wireless technology	Objective: This study presents the results of a systematic literature review of aspects related to access control in electronic health records systems, wireless security and privacy and security training for users. Methods: Information sources consisted of original articles found in Medline, ACM Digital Library, Wiley InterScience, IEEE Digital Library, Science@Direct, MetaPress, ERIC, CINAHL and…				10.1016/j.gaceta.2011.11.019	Scopus; Gesti‚àö‚â•n del control de acceso en historiales cl‚àö‚â†nicos electr‚àö‚â•nicos: Revisi‚àö‚â•n sistem‚àö¬∞tica de la literatura
308	Generic	Carson, J.	2018	Index to Volume 66	Library Trends	66	4	595	616
309	Journal Article	Carty,Barbara	1994	The Protean Nature of the Nurse Informaticist	Nursing and Health Care	15	4	174	177	Employment Qualifications;Graduate Study;Hospitals;Information Scientists;Nurses	Nursing information specialists perform such roles as user liaison, information systems installer, systems analyst, coordinator of patient care systems, and knowledge engineer. A survey of 97 informatics specialists shows that the majority work in hospitals, 67% have training in information systems, and 63% have master's degrees. (SK)		0276-5284	EJ480607		ERIC; EBSCOhost; The Protean Nature of the Nurse Informaticist
310	Journal Article	Case,D. O.;Andrews,J. E.;Johnson,J. D.;Allard,S. L.	2005	Avoiding versus seeking: The relationship of information seeking to avoidance, blunting, coping, dissonance, and related concepts	Journal of the Medical Library Association	93	3	353	362		Question: How have theorists and empirical researchers treated the human tendency to avoid discomforting information? Data Sources: A historical review (1890-2004) of theory literature in communication and information studies, coupled with searches of recent studies on uptake of genetic testing and on coping strategies of cancer patients, was performed. Study Selection: The authors' review of the…					Scopus; Avoiding versus seeking: The relationship of information seeking to avoidance, blunting, coping, dissonance, and related concepts
311	Journal Article	Cassia-Moura,R.;Sousa,C. S.;Ramos,A. D.;Coelho,L. C. B. B.;Valen‚àö√üa,M. M.	2005	Yet another application of the Monte Carlo method for modeling in the field of biomedicine	Computer methods and programs in biomedicine	78	3	223	235	Biomedical applications;C code;Monte Carlo calculation;Probabilistic model;Statistical analysis;Theoretical biophysics	By means of Monte Carlo simulations performed in the C programming language, an example of scientific programming for the generation of pseudorandom numbers relevant to both teaching and research in the field of biomedicine is presented. The relatively simple algorithm proposed makes possible the statistical analysis of sequences of random numbers. The following three generators of pseudorandom n…				10.1016/j.cmpb.2005.01.005	Scopus; Yet another application of the Monte Carlo method for modeling in the field of biomedicine
312	Journal Article	Castaldi,M.;Elrafei,T. N.;Broderick,M.;Delany,H.	2011	Computer-assisted outreach by patient care navigators using laptop wireless communication	Journal of Clinical Oncology	29	15			human;wireless communication;computer;patient care;patient;hospital;breast;community;education;registration;screening;prevention;breast disease;health;health education;health care system;public hospital;safety;caregiver;preventive health service;interpersonal communication;breast surgery;electronic medical record;interview;hospital planning;medical record;gynecological examination;religion;librar…	Background: ‚Äö√Ñ√∫Patient navigation‚Äö√Ñ√π in cancer care refers to the assistance offered to patients, survivors, families, and caregivers to help them access and then chart a course through the healthcare system and overcome barriers to quality care. Jacobi Medical Center is a municipal hospital and is the largest safety net hospital for underserved and uninsured patients in the Bronx. The de…		0732-183X			Embase; Computer-assisted outreach by patient care navigators using laptop wireless communication
313	Report	Cause,Boulder C. O.	1994	Managing Information Technology as a Catalyst of Change. Track VI: Information Delivery To Support the Institutional Mission						Computer Networks;Degree Requirements;Delivery Systems;Educational Change;Higher Education;Hypermedia;Information Management;Information Systems;Information Technology;Institutional Mission;Integrated Activities;Leadership;Models;Museums;Textbooks;CAUSE National Conference;University of Maryland College Park;University of California Berkeley;University of Iowa;Sinclair Community College OH;Weber …	The 1993 CAUSE Conference presented eight papers on the use of information technology to support the mission of colleges and universities. Papers include: (1) "Institutional Imaging: Sharing the Campus Image" (Carl Jacobson), which describes the University of Delaware's campus-wide information system; (2) "Electronic Paper Flow" (Eloy Areu and others), which discusses the University of Maryland's…					ERIC; EBSCOhost; Managing Information Technology as a Catalyst of Change. Track VI: Information Delivery To Support the Institutional Mission
314	Journal Article	Cawkell,Tony;Kok,Yeong Haur;Goh,Angela;Holaday,Duncan;Hoffstaedter,Petra;Kohn,Kurt;Rowley,Jennifer;van Halm,Johan;Pye,Jo	1999	Informatics Observed and] Agenda: A Tool for Agenda Setting Research and] Telos Language Partner: Multimedia Language Learning, Authoring and Customisation and] Towards a Consumer Perspective on Information Behaviour Research and] The Digital Library as Access Management Facilitator and] Knowledge and Information Management (KIM'21) and] Perspectives of ICT in Professional Development and Educati…	Information Services & Use	19	4	237	312	Access to Information;Educational Technology;Information Industry;Information Management;Information Services;Information Technology;Multimedia Materials	The following collection of articles reprinted from "CD ROM and Online Review" include "a new way of learning." Discuses research and development funding in educational technology and recommends to offer vast sums to investigate the best way of teaching a particular topic, and through that to fund the use of computers as an incidental part of the strategy. (Contains 33 references.) (AEF)		0167-5265	EJ615245		ERIC; EBSCOhost; Informatics Observed [and] Agenda: A Tool for Agenda Setting Research [and] Telos Language Partner: Multimedia Language Learning, Authoring and Customisation [and] Towards a Consumer Perspective on Information Behaviour Research(TRUNCATED)
315	Journal Article	Cejpek,Jiri	1989	Bylo by dvoustupnove vysokoskolske studium vhodne pro pripravu informacnich pracovniku? A 2-stage university course for the education of information workers: is it feasible?	Ceskoslovenska Informatika	31	5			Czechoslovakia;Professional education;Curricula	The introduction in Czechoslovakia of a split in the 4 to 6 year university course in informatics into 2 relatively independent parts with a state examination at the end of each, is mooted. The student would have a choice to leave after the First stage and would be able to select some courses, which would enable a certain degree of specialisation. 00 B.V.			57071944; 9004156		LISA; Bylo by dvoustupnove vysokoskolske studium vhodne pro pripravu informacnich pracovniku? A 2-stage university course for the education of information workers: is it feasible?
316	Journal Article	Chakrabarti, A. and S. Mandal	2017	The iSchools: A study	Library Philosophy and Practice	2017	1
317	Journal Article	Chanda,Kenneth L.;Shaw,Jean G.	2010	The development of telehealth as a strategy to improve health care services in Zambia	Health Information & Libraries Journal	27	2	133	139	COMPUTER network resources;Information resources;Information dissemination;Information services;Medical informatics;Information retrieval;Public health;Medical care;Zambia;communication;continuing education;developing countries;e-health;medical;nursing;telehealth;University of Zambia	Background: Providing health information and knowledge to health practitioners in rural parts of Africa is a major problem, impacting on the delivery of health care and professional development. In Zambia, as in other African countries, medical expertise, equipment and information resources are concentrated in the major cities with an adverse effect on patients living in rural areas. Objectives: …		14711834	50353360	10.1111/j.1471-1842.2010.00876.x	LISTA; EBSCOhost; The development of telehealth as a strategy to improve health care services in Zambia
318	Journal Article	Chandra,R.;Tiwari,D. C.;Sharma,R. K.	2000	A conceptual model of biomedical network in DRDO	DESIDOC Bulletin of Information Technology	20	3			Library And Information Sciences;Biomedical network;DRDO;Automated library;Biomednet	Easy and timely availability of comprehensive information catered to the specific needs of the user is the blood of R&D activities in biomedical field. For the successful accomplishment of the highly specialised, multidisciplinary programme, the necessity of having an advanced IT-oriented infrastructure is indisputable. The need to access current and relevant information transcends the boundaries…		9714383	1415587602		LISA; A conceptual model of biomedical network in DRDO
319	Journal Article	Chang,Aileen Y.;Littman-Quinn,Ryan;Ketshogileng,Dineo;Chandra,Amit;Rijken,Taatske;Ghose,Sankalpo;Kyer,Andrea;Seymour,Anne K.;Kovarik,Carrie L.	2012	Smartphone-Based Mobile Learning with Physician Trainees in Botswana	International Journal of Mobile and Blended Learning	4	2	1	14	Development;Healthcare;ICT;Information;Medical Education;Medical Students;Mhealth;Mlearning;Mobile;Physicians;Resource-Limited;USA;Education;Smartphones;Botswana;Medicine;article;14.18: TELECOMMUNICATIONS AND BROADCASTING TECHNOLOGY	In recent years, mobile learning in medicine has been utilized to increase healthcare providers' access to health information. This has improved healthcare providers' ability to make appropriate clinical decisions at point-of-care, particularly in resource-limited settings. Mobile phones facilitate information and communication technology support for patient care and collaboration amongst provide…		1941-8647, 1941-8647	1531922158; 201405480	http://dx.doi.org/10.4018/jmbl.2012040101	LISA; Smartphone-Based Mobile Learning with Physician Trainees in Botswana
320	Dissertation/Thesis	Chang,Shien-Young	1991	KANES: Knowledge acquisition for a neuroradiology expert system	The University of Utah	9133706		151		Health and environmental sciences;Communication and the arts;Applied sciences;Computer science;Health care;Information Systems;Artificial intelligence;0984:Computer science;0769:Health care;0800:Artificial intelligence;0723:Information Systems	One of the most severe obstacles to applying medical informatics to solve practical medical problems is acquiring the knowledge base. The Iliad knowledge base is among the most comprehensive medical knowledge bases in existence. The amount of effort devoted to its creation and maintenance is a testimony to the difficulty of building academic-quality, comprehensive knowledge bases for practical me…			303957853		Dissertations & Theses; KANES: Knowledge acquisition for a neuroradiology expert system
321	Journal Article	Charlier,N.;Zupancic,N.;Fieuws,S.;Denhaerynck,K.;Zaman,B.;Moons,P.	2016	Serious games for improving knowledge and self-management in young people with chronic conditions: A systematic review and meta-analysis	Journal of the American Medical Informatics Association	23	1	230	239	adolescent;behavior;child;confidence interval;control group;controlled study;education;human;meta analysis;pretest posttest design;self care;systematic review;video game	Objective To conduct a systematic review and meta-analysis of randomized controlled trials assessing the effectiveness of serious games in improving knowledge and/or self-management behaviors in young people with chronic conditions. Materials and Methods The authors searched the databases PubMed, Cochrane Library, Web of Sciences, and PsychINFO for articles published between January 1990 and Janu…		1527-974X 1067-5027		10.1093/jamia/ocv100	Embase; Serious games for improving knowledge and self-management in young people with chronic conditions: A systematic review and meta-analysis
322	Journal Article	Charnock, V.	2019	Electronic healthcare records and data quality	Health Information and Libraries Journal	36	1	91	95
323	Journal Article	Chartron,G.	2001	Electronic resources and documentary consortia: A survey of French scientific institutions	Journal of Librarianship and Information Science	33	2	85	95		Reports results of a questionnaire and telephone survey of 48 French research libraries, affiliated associations, commercial outlets for electronic scientific documentation (83 per cent response rate), conducted during Q2 2000, to assess the development of consortia and documentary purchasing groups for electronic library and information materials within higher education and research institutions…				10.1177/0961000014244928	Scopus; Electronic resources and documentary consortia: A survey of French scientific institutions
324	Journal Article	Chattopadhyay,A.;Tannery,N. H.;Silverman,D. A. L.;Bergen,P.;Epstein,B. A.	2006	Design and implementation of a library-based information service in molecular biology and genetics at the University of Pittsburgh	Journal of the Medical Library Association	94	3	307	313	Bioinformatics -- Education;Genomics -- Education;Libraries, Health Sciences -- Administration;Library Services;Information Needs;Pennsylvania;Program Development;Resource Databases;Software	Setting: In summer 2002, the Health Sciences Library System (HSLS) at the University of Pittsburgh initiated an information service in molecular biology and genetics to assist researchers with identifying and utilizing bioinformatics tools. Program Components: This novel information service comprises hands-on training workshops and consultation on the use of bioinformatics tools. The HSLS also pr…		1536-5050	106207212		CINAHL; EBSCOhost; Design and implementation of a library-based information service in molecular biology and genetics at the University of Pittsburgh
325	Journal Article	Chaturvedi, R. R., et al.	2019	Technology Isn't the Half of It: Integrating Electronic Health Records and Infusion Pumps in a Large Hospital	Jt Comm J Qual Patient Saf	45	10	649	661
326	Journal Article	Chaudhary,Aditi;Dulakakhoria,Siddhartha;Jana,Tarakanta	2014	South Asian Intellectual Property Knowledge Network	World Patent Information	39		69	72	Intellectual property;SAARC;SAIPKN;E-learning;India;Rights;Professional development;Distance learning;Associations;article;16.1: COPYRIGHT	The Patent Informatics Division project 'Information Driven Innovation in South Asian Association of Regional Cooperation (SAARC) Countries for Knowledge Development and Capacity Building' has a dual role of providing patent informatics services and capacity building in SAARC countries by offering short term training programs. Under the purview of the project the website 'South Asian Intellectual…		0172-2190, 0172-2190	1684416598; 201504926	http://dx.doi.org/10.1016/j.wpi.2014.06.008	LISA; South Asian Intellectual Property Knowledge Network
327	Generic	Chauhan,Bhupendrasinh F.;Jeyaraman,Maya;Mann,Amrinder Singh;Lys,Justin;Skidmore,Becky;Sibley,Kathryn M.;Abou-Setta,Ahmed;Zarychanksi,Ryan	2017	Behavior change interventions and policies influencing primary healthcare professionals' practice-an overview of reviews	Implementation Science	12		1	16		Background: There is a plethora of interventions and policies aimed at changing practice habits of primary healthcare professionals, but it is unclear which are the most appropriate, sustainable, and effective. We aimed to evaluate the evidence on behavior change interventions and policies directed at healthcare professionals working in primary healthcare centers.Methods: Study design: overview o…		1748-5908	120623184	10.1186/s13012-016-0538-8	CINAHL; EBSCOhost; Behavior change interventions and policies influencing primary healthcare professionals' practice-an overview of reviews
328	Journal Article	Chavis,Selena	2013	Two Systems, ONE DIRECTION	For the Record (Great Valley Publishing Company, Inc.)	25	14	10	13	Documentation;International Classification of Diseases;Snomed;Patient Record Systems;Program Implementation;Classification -- Methods;National Library of Medicine (U.S.)			1049-6742	107932954		CINAHL; EBSCOhost; Two Systems, ONE DIRECTION
329	Journal Article	Chen, J., et al.	2017	Textual analysis and visualization of research trends in data mining for electronic health records	Health Policy and Technology	6	4	389	400
330	Journal Article	Chen,B.;Duan,X.;Yu,Z.;Leng,S.;Yu,L.;McCollough,C.	2015	Technical note: Development and validation of an open data format for CT projection data	Medical physics	42	12	6964	6972	CT;DICOM;open format;patient data library;projection data	Purpose: Lack of access to projection data from patient CT scans is a major limitation for development and validation of new reconstruction algorithms. To meet this critical need, this work developed and validated a vendor-neutral format for CT projection data, which will further be employed to build a library of patient projection data for public access. Methods: A digital imaging and communicat…				10.1118/1.4935406	Scopus; Technical note: Development and validation of an open data format for CT projection data
331	Journal Article	Chen,B.;Greenside,P.;Paik,H.;Sirota,M.;Hadley,D.;Butte,A. J.	2015	Relating Chemical Structure to Cellular Response: An Integrative Analysis of Gene Expression, Bioactivity, and Structural Data Across 11,000 Compounds	CPT: Pharmacometrics and Systems Pharmacology	4	10	576	584	doxorubicin;idarubicin;medroxyprogesterone;norethisterone;pancuronium;testosterone;vecuronium;vincristine;vindesine;article;biological activity;chemical structure;correlation analysis;correlation coefficient;finger dermatoglyphics;gene expression;gene expression profiling;priority journal;treatment duration;workflow	A central premise in systems pharmacology is that structurally similar compounds have similar cellular responses; however, this principle often does not hold. One of the most widely used measures of cellular response is gene expression. By integrating gene expression data from Library of Integrated Network-based Cellular Signatures (LINCS) with chemical structure and bioactivity data from PubChem…		2163-8306		10.1002/psp4.12009	Embase; Relating Chemical Structure to Cellular Response: An Integrative Analysis of Gene Expression, Bioactivity, and Structural Data Across 11,000 Compounds
332	Journal Article	Chen,E. S.;Sarkar,I. N.	2015	*informatics: Identifying and Tracking Informatics Sub-Discipline Terms in the Literature	Methods of information in medicine	54	6	530	539	Informatics;Data Mining -- Methods;Reference Databases;Informatics -- Classification;Bibliometrics;Newsletters;Natural Language Processing;Vocabulary, Controlled	Objective: To identify the breadth of informatics sub-discipline terms used in the literature for enabling subsequent organization and searching by sub-discipline.Methods: Titles in five literature sources were analyzed to extract terms for informatics sub-disciplines: 1) United States (U.S.) Library of Congress Online Catalog, 2) English Wikipedia, 3) U.S. National Library of Medicine (NLM) Cata…		0026-1270	111723105	10.3414/ME14-01-0088	CINAHL; EBSCOhost; *informatics: Identifying and Tracking Informatics Sub-Discipline Terms in the Literature
333	Conference Proceedings/Paper	Chen,N.;Shatkay,H.;Blostein,D.	2006	Use of figures in literature mining for biomedical digital libraries	Proceedings - Second International Conference on Document Image Analysis for Libraries, DIAL 2006	2006		180	197		The maintenance of biomedical digital libraries (including organism databases and protein databases) involves analysis of a large number of documents. Much work is done manually: curators study large numbers of biomedical documents while updating and annotating organism databases such as MGI (Mouse Genome Informatics) and Flybase (a database of the fruit-fly genome). We summarize the annotation p…				10.1109/DIAL.2006.45	Scopus; Use of figures in literature mining for biomedical digital libraries
334	Dissertation/Thesis	Chen,Yu-Hui	2012	A longitudinal study of undergraduate students' perceptions and use patterns of the university libraries Web portal: Does information literacy instruction play a role?	State University of New York at Albany	3546791		366		Communication and the arts;Applied sciences;IS success model;Information literacy instruction (user training);Library web portal;Perception;Technology acceptance model (TAM);Use (use of the library web portal);Library science;Information Technology;Web Studies;Information science;0489:Information Technology;0399:Library science;0646:Web Studies;0723:Information science	As the availability of digital resources increased exponentially over the last two decades, academic libraries have heavily invested in electronic resources and made them accessible via library Web portals. Yet, underutilization of library Web portals is a common concern among academic libraries. According to the information systems (IS) literature, technology use is determined by user beliefs ab…		9781267808028	1267134998		Dissertations & Theses; A longitudinal study of undergraduate students' perceptions and use patterns of the university libraries Web portal: Does information literacy instruction play a role?
335	Journal Article	Chi Wai Wong, W., et al.	2019	A Systematic Literature Review of Reviews on the Effectiveness of Chlamydia Screening	Epidemiologic Reviews
336	Dissertation/Thesis	Chierichini,Claudia	2006	Rude mechanicals in sixteenth-century Siena: The Congrega dei Rozzi, 1531‚Äö√Ñ√¨1552	Yale University	3243612		498		Communication and the arts;Language, literature and linguistics;Congrega dei Rozzi;Drama;Italy;Siena;Sixteenth century;Romance literature;Theater;0465:Theater;0313:Romance literature	This dissertation presents fourteen dramas produced within the Congrega dei Rozzi in Siena from 1531 to 1552, and aims at defining the specificities of a unique, though neglected for centuries, theatrical and intellectual experiment. It does so by examining the historical, political and religious context in which such an experiment took place. The Congrega dei Rozzi was founded in 1531 by twelve …		9780542994579	304985600		Dissertations & Theses; Rude mechanicals in sixteenth-century Siena: The Congrega dei Rozzi, 1531‚Äö√Ñ√¨1552
337	Journal Article	Childs,Sue;McLeod,Julie	2004	Sharing research records and research data: findings from a research project in higher education	New Review of Information Networking	10	2	131	145	Databases;Cooperation;Universities;Research reports	This paper focuses on issues surrounding the sharing of research records, research data and networking of systems. They arose from a 2003 Joint Information Systems Committee (JISC) funded research project undertaken at the School of Informatics, Northumbria University. Five research projects undertaken within the School were studied and a total of 14 project researchers plus research directors an…		1361-4576, 1361-4576	57628328; 372783		LISA; Sharing research records and research data: findings from a research project in higher education
338	Journal Article	Chimwaza, G., et al.	2017	TEEAL and AGORA: Off- and Online Access to the Scientific Literature of Agriculture for the Developing World.	Library Trends	65	3	396	413
339	Journal Article	Chin,D. N.;Chuaqui,C. E.;Singh,J.	2004	Integration of virtual screening into the drug discovery process	Mini-Reviews in Medicinal Chemistry	4	10	1053	1065	Docking;Informatics;Predictive ADME;Virtual screening	Advances in high-throughput virtual screening using docking, predictive ADME methods and their integration with informatics and high-performance computing are reviewed. Docking approaches have led to the identification of novel active compounds. Predictive ADME methods have improved on selective test sets with broader training sets, though extensive validation is lacking. ¬¨¬© 2004 Bentham Scienc…					Scopus; Integration of virtual screening into the drug discovery process
340	Journal Article	Ching, T., et al.	2018	Opportunities and obstacles for deep learning in biology and medicine.	J R Soc Interface	15	141
341	Journal Article	Chiu,Ya-Wen;Weng,Yi-Hao;Lo,Heng-Lien;Shih,Ya-Hui;Hsu,Chih-Cheng;Kuo,Ken N.	2012	Comparison of accessing online databases between physicians and nurses in Taiwan	Informatics for Health & Social Care	37	4	230	241	Medical informatics;Online databases;Nurses;Physicians;Evidence-based medicine;Comparative studies;Taiwan;Databases;evidence-based;online	Online databases have been increasingly used as a key resource in the search for health information. The current study aims to compare the use patterns of online databases between physicians and nurses. A structured questionnaire was mailed to physicians and nurses of randomly selected regional hospitals in Taiwan. Valid questionnaires with complete answers were collected from 544 physicians and …		17538157	83846016	10.3109/17538157.2012.654842	LISTA; EBSCOhost; Comparison of accessing online databases between physicians and nurses in Taiwan
342	Journal Article	Cho, J.	2019	Subject analysis of LIS data archived in a Figshare using co-occurrence analysis	Online Information Review	43	2	256	264
343	Journal Article	Chobot,Mary C.	1989	Improving the quality of continuing education	Journal of Education for Library and Information Science	30	1			USA;Further education;Professional education;Continuing education	Continuing education (CE) has an increasingly important role to play in the professional life of library and information professionals and it is therefore vital to constantly evaluate CE programmes to ensure that quality is maintained. Provides an overview of the criteria and assessment factors contained in the American Library Association Guidelines for Quality in Continuing Education for Inform…		0748-5786, 0748-5786	57214075; 9001198		LISA; Improving the quality of continuing education
344	Journal Article	Choi,J. R.;Tang,R.;Wang,S.;Wan Abas,W. A.;Pingguan-Murphy,B.;Xu,F.	2015	Paper-based sample-to-answer molecular diagnostic platform for point-of-care diagnostics	Biosens Bioelectron	74		427	439	Equipment Design;Equipment Failure Analysis;Molecular Diagnostic Techniques/*instrumentation;Oligonucleotide Array Sequence Analysis/*instrumentation;*Paper;*Point-of-Care Testing;Sequence Analysis, DNA/*instrumentation;Sequence Analysis, RNA/*instrumentation;Specimen Handling/instrumentation;Amplification;Detection;Nucleic acid extraction;Nucleic acid testing (NAT);Paper-based device;Point of ca…	Nucleic acid testing (NAT), as a molecular diagnostic technique, including nucleic acid extraction, amplification and detection, plays a fundamental role in medical diagnosis for timely medical treatment. However, current NAT technologies require relatively high-end instrumentation, skilled personnel, and are time-consuming. These drawbacks mean conventional NAT becomes impractical in many resour…	2015-07-15	0956-5663	26164488	10.1016/j.bios.2015.06.065	PubMed; NLM; Paper-based sample-to-answer molecular diagnostic platform for point-of-care diagnostics
345	Journal Article	Choi,M.;Kong,S.;Jung,D.	2012	Computer and internet interventions for loneliness and depression in older adults: A meta-analysis	Healthcare Informatics Research	18	3	191	198	Computer;Depression;Internet;Loneliness;Meta-analysis	Objectives: This study conducted a meta-analysis to examine the effectiveness of computer and Internet training interventions intended to reduce loneliness and depression in older adults. Methods: Searches were performed to retrieve studies that had been published in peer-reviewed journals from January 2001 to July 2012 and written in English or Korean from PubMed, CINAHL, Scopus, the Cochrane Li…				10.4258/hir.2012.18.3.191	Scopus; Computer and internet interventions for loneliness and depression in older adults: A meta-analysis
346	Journal Article	Chonez,A.;Heratchian,C.	1987	Les bibliotheques saisies par l'informatique. Libraries captured by informatics	Documentaliste	24	1			Data processing;Conferences;Computers;Association Francaise des Documentalistes et des Bibliothecaires specialises Study day (1986)	Report of a study day held by the French Association of Documentalists and Special Librarians in Paris, Sept 86. The morning session focussed on the present situation and future developments, with papers on progress in computerisation in French libraries to date, cooperative networks in North America and Europe, the functions of a computerised library management system and the role of the librari…		0012-4508, 0012-4508	57271056; 8801307		LISA; Les bibliotheques saisies par l'informatique. Libraries captured by informatics
347	Dissertation/Thesis	Chong, A. Y. L	2019	Extending the Unified Theory of Acceptance and Use of Technology (UTAUT) to understand electronic healthcare record implementation : the role of perceived goal attainment, perceived velocity and team learning behaviour	The University of Nottingham (United Kingdom)
348	Journal Article	Chow, A. S.	2017	Getting to Where You Want to Go: Designing Information Systems and Using Your Data Through the Application of Analytics and Informatics.	Serials Review	43	3-4	188	194
349	Journal Article	Christensen, C., et al.	2017	Doodle Health: A Crowdsourcing Game for the Co-design and Testing of Pictographs to Reduce Disparities in Healthcare Communication	AMIA Annu Symp Proc			585	594
350	Journal Article	Chung, S. C.	2018	Yoga and meditation in youth education: a systematic review."	The Lancet	392	S24
351	Journal Article	Ciffroy,P.;Alfonso,B.;Altenpohl,A.;Banjac,Z.;Bierkens,J.;Brochot,C.;Critto,A.;De Wilde,T.;Fait,G.;Fierens,T.;Garratt,J.;Giubilato,E.;Grange,E.;Johansson,E.;Radomyski,A.;Reschwann,K.;Suciu,N.;Tanaka,T.;Tediosi,A.;Van Holderbeke,M.;Verdonck,F.	2016	Modelling the exposure to chemicals for risk assessment: a comprehensive library of multimedia and PBPK models for integration, prediction, uncertainty and sensitivity analysis ‚Äö√Ñ√¨ the MERLIN-Expo tool	Science of the Total Environment	568		770	784	article;computer interface;computer model;concentration (parameters);environmental exposure;environmental impact;multimedia model;physiologically based pharmacokinetic model;prediction;priority journal;risk assessment;sensitivity analysis;simulation;uncertainty;wildlife	MERLIN-Expo is a library of models that was developed in the frame of the FP7 EU project 4FUN in order to provide an integrated assessment tool for state-of-the-art exposure assessment for environment, biota and humans, allowing the detection of scientific uncertainties at each step of the exposure process. This paper describes the main features of the MERLIN-Expo tool. The main challenges in exp…		1879-1026 0048-9697		10.1016/j.scitotenv.2016.03.191	Embase; Modelling the exposure to chemicals for risk assessment: a comprehensive library of multimedia and PBPK models for integration, prediction, uncertainty and sensitivity analysis ‚Äö√Ñ√¨ the MERLIN-Expo tool
352	Journal Article	Cimino,C.;Barnett,G. O.	1992	Analysis of physician questions in an ambulatory care setting	Computers and Biomedical Research	25	4	366	373	*Ambulatory Care Information Systems;Computer Systems;*Data Collection;Internal Medicine;Medline;Medical Records Systems, Computerized;*Physicians;Software Design;Terminology as Topic;*Unified Medical Language System	We collected 69 questions generated by physicians based on their active patient medical records. Each question was associated with a single term in a specific record (Key Term). These questions were analyzed with respect to word content and concept content. Concepts were matched to the National Library of Medicine's Metathesaurus (Meta-1). Sixty-eight Key Terms were completely matched by Meta-1 t…	1992-08-01	0010-4809 (Print) 0010-4809	1511597		PubMed; NLM; Analysis of physician questions in an ambulatory care setting
353	Book, Whole	Cincinnati - Hamilton County,Public Library	1973	Books for Mentally Retarded Children						Adolescents;Annotated Bibliographies;Books;Children;Childrens Literature;Exceptional Child Education;Mental Retardation;Mild Mental Retardation;Moderate Mental Retardation	Presented is an annotated list of approximately 300 books for educable (EMR) and trainable mentally retarded (TMR) children and adolescents, 6 to 15 years of age. Books are arranged in the following groups for EMR students: Group I contains approximately 84 entries for students 6 to 9 years of age; Group II lists approximately 81 stories and books of information for students 10 to 12 years of age…					ERIC; EBSCOhost; Books for Mentally Retarded Children
354	Journal Article	Clairoux,Natalie;Desbiens,Sylvie;Clar,Monique;Dupont,Patrice;St-Jean,Monique	2013	Integrating information literacy in health sciences curricula: a case study from Qu‚àö¬©bec	Health Information & Libraries Journal	30	3	201	211	Information Literacy -- Quebec;Education, Medical -- Quebec;Library User Education;Quebec;Curriculum;Libraries, Health Sciences -- Quebec;Library Reference Services;Bibliography and References;Copyright;Patents;Bioinformatics;Education, Medical -- Haiti;Haiti;Education, Non-Traditional;Seminars and Workshops;Medical Practice, Evidence-Based;Pharmacists -- Education -- Quebec			1471-1834	104217003	10.1111/hir.12025	CINAHL; EBSCOhost; Integrating information literacy in health sciences curricula: a case study from Qu‚àö¬©bec
355	Journal Article	Clark, A.W., Li, H.	2010	Teaching medical information retrieval and application courses in Chinese universities: a case study Adam W. Clark & Hong-Mei Li Teaching medical information courses in China	Health Information & Libraries Journal	27	4	316	322	Information storage & retrieval systems -- Medicine;Medical libraries;Academic libraries;Information retrieval;Medical informatics;Education & state -- China;China	An important aspect of Chinese academic health science libraries is their involvement in teaching medical information retrieval courses as part of the medical curriculum. Health science librarians in China have a more formal teaching role than is generally found in Western countries, including many full-time teaching positions. This article provides a case study of Kunming Medical University Libr…			54952450	10.1111/j.1471-1842.2010.00907.x	LISTA; EBSCOhost; Teaching medical information retrieval and application courses in Chinese universities: a case study Adam W. Clark & Hong-Mei Li Teaching medical information courses in China
356	Journal Article	Clark,Jessica L.	2003	Consumer Health Staff Training in a Public Library Setting	Journal of Hospital Librarianship	3	3	53	62	Information resources;Medical informatics;Librarians;Consumers;Pennsylvania;Consumer health information;public libraries;staff development;Carnegie Library of Pittsburgh	The vast array of health information resources available to consumers has made the role of public librarians, as evaluators and providers of reliable health information, more important than ever. As part of its focus on consumer health information services at its main library and 18 urban neighborhood locations, Carnegie Library of Pittsburgh (CPL) has developed a plan for ongoing staff training …		15323269	27652283		LISTA; EBSCOhost; Consumer Health Staff Training in a Public Library Setting
357	Generic	Clausen, M., et al	2019	Control system studio (CSS)
358	Journal Article	Cleveland,A. D.	2011	Miles to go before we sleep: Education, technology, and the changing paradigms in health information	Journal of the Medical Library Association	99	1	61	69		Purpose: This lecture discusses a philosophy of educating health information professionals in a rapidly changing health care and information environment. Discussion: Education for health information professionals must be based upon a solid foundation of the changing paradigms and trends in health care and health information, as well as technological advances, to produce a well-prepared informatio…				10.3163/1536-5050.99.1.011	Scopus; Miles to go before we sleep: Education, technology, and the changing paradigms in health information
359	Journal Article	Cleveland,A. D.	1996	Medical informatics. Interdisciplinary connections in medical informatics	Medical reference services quarterly	14	4	59	64	Medical Informatics;Education, Doctoral;Education, Interdisciplinary;Health Sciences Librarianship;Curriculum;Information Science			0276-3869	107373546		CINAHL; EBSCOhost; Medical informatics. Interdisciplinary connections in medical informatics
360	Journal Article	Cleveland,Ana D.;Holmes,Kristi L.;Philbrick,Jodi L.	2012	'Genomics and Translational Medicine for Information Professionals': an innovative course to educate the next generation of librarians	Journal of the Medical Library Association	100	4	303	305	Genomics -- Education;Librarians -- Education;Research -- Utilization;Course Content;Specialization;World Wide Web;Student Satisfaction;Medical Informatics -- Education;Program Evaluation			1536-5050	108104855	10.3163/1536-5050.100.4.013	CINAHL; EBSCOhost; 'Genomics and Translational Medicine for Information Professionals': an innovative course to educate the next generation of librarians
361	Conference Proceedings/Paper	Cleveland,Ana D.;Philbrick,Jodi L.	2007	Blending Formats: An Innovative Model for Teaching Medical Informatics	2007 Conference of the Medical Library Association (MLA 2007)					Informatics;Models;Education;U 2000:Biological Sciences				39383908; 4613248		Dissertations & Theses
362	Journal Article	Cline,Nancy M.	2003	Stewardship: The Janus Factor	Journal of Library Administration	38		7		INFORMATION society;PRESERVATION of materials;CONCEPTS;EDUCATION;LIBRARIANS;CULTURAL property;Access to resources	The stewardship of cultural resources may be the epic challenge for the new millennium as efforts are made to foster access for education and research while preventing theft and malicious damage to some of the world's most valuable assets. The Janus Factor is about leadership, making a difference, managing risk while dealing with ambiguity, and maintaining focus in the midst of great cultural cha…		1930826	10351597		LISTA; EBSCOhost; Stewardship: The Janus Factor
363	Conference Proceedings/Paper	Clinton,DeWitt	1983	A Writer's Suggestions for Teaching Creative Writing	Paper presented, in part, at the Annual Convention of the Wisconson Council of Teachers of English (25th, Oconomowoc, WI, March 4-5, 1983)					Classroom Techniques;Creative Activities;Creative Writing;Elementary Secondary Education;Poetry;Student Motivation;Writing Exercises;Writing Improvement;Writing Instruction	Inventive activities in the creative writing classroom can generate a great deal of excitement for the writing of poetry. Such activities might begin with improvising ways in which poetry can be written in alternative media, such as haiku on clay tablets that can be glazed and fired, then macramed together into wind chimes. Another activity, following a reading and dramatization of "Spoon River A…					ERIC; EBSCOhost; A Writer's Suggestions for Teaching Creative Writing
364	Conference Proceedings/Paper	Cmor,Dianne	2007	Curriculum Mapping for the Health Sciences: Mapping Association of American Medical Colleges Informatics Objectives to Specific Courses in a Medical Curriculum	2007 Conference of the Medical Library Association (MLA 2007)					Mapping;Informatics;U 2000:Biological Sciences				39403229; 4613280		Dissertations & Theses
365	Dissertation/Thesis	Cobb,Marea	2015	NGSdb: A NGS Data Management and Analysis Platform for Comparative Genomics	University of Washington	1599783		66		Biological sciences;Applied sciences;Bioinformatics;Comparative genomics;Leishmania;Next generation sequencing;Web application;Genetics;Computer science;0984:Computer science;0369:Genetics;0715:Bioinformatics	As researchers continue to expand the volume of Next Geeneration Sequencing data, the ability to store and query the data becomes increasingly important. The current approach of using spreadsheets has become too complex and the data too vast to efficiently store, view, cross query, analyze, and share among collaborators. We have created and implemented a relational database schema, NGSdb (Postgre…		9781339071381	1722050591		Dissertations & Theses; NGSdb: A NGS Data Management and Analysis Platform for Comparative Genomics
366	Journal Article	Coble,M. D.;Buckleton,J.;Butler,J. M.;Egeland,T.;Fimmers,R.;Gill,P.;Gusm‚àö¬£o,L.;Guttman,B.;Krawczak,M.;Morling,N.;Parson,W.;Pinto,N.;Schneider,P. M.;Sherry,S. T.;Willuweit,S.;Prinz,M.	2016	DNA Commission of the International Society for Forensic Genetics: Recommendations on the validation of software programs performing biostatistical calculations for forensic genetics applications	Forensic Science International: Genetics	25		191	197	DNA;article;biostatistics;calculation;forensic genetics;priority journal;software validation;training;validation study	The use of biostatistical software programs to assist in data interpretation and calculate likelihood ratios is essential to forensic geneticists and part of the daily case work flow for both kinship and DNA identification laboratories. Previous recommendations issued by the DNA Commission of the International Society for Forensic Genetics (ISFG) covered the application of bio-statistical evaluat…		1878-0326 1872-4973		10.1016/j.fsigen.2016.09.002	Embase; DNA Commission of the International Society for Forensic Genetics: Recommendations on the validation of software programs performing biostatistical calculations for forensic genetics applications
367	Journal Article	Cobus,L.	2008	Integrating information literacy into the education of public health professionals: roles for librarians and the library	Journal of the Medical Library Association	96	1	28	33	Health Sciences Librarians;Information Literacy;Public Health -- Education;Access to Information;Collaboration;Communities;Cultural Competence;Curriculum;Genomics;Informatics;Public Health -- Ethical Issues;Public Policy;World Health	OBJECTIVE: The paper reviews the core competencies for public health professionals presented in the Institute of Medicine's (IOM's) report, Who Will Keep the Public Healthy: Educating Public Health Professionals for the 21st Century; describes improving information literacy (IL) as a mechanism for integrating the core competencies in public health education; and showcases IL as an opportunity for…		1536-5050	105750736		CINAHL; EBSCOhost; Integrating information literacy into the education of public health professionals: roles for librarians and the library
368	Journal Article	Coenen,S.	2012	Infectious diseases in primary care; managing the interface between the person and the community	European Journal of General Practice	18	2	117	121	antibiotics;antimicrobial resistance;Infectious diseases;primary care;quality of care	Respiratory infections are still among the most common new diagnoses in primary care. The most frequent reason for encounter is acute cough. General practitioners have to make antibiotic prescribing decisions in a context of diagnostic uncertainty, patient preferences and antimicrobial resistance. There is a causal link between antimicrobial resistance and antibiotic prescribing in primary care. …				10.3109/13814788.2012.680061	Scopus; Infectious diseases in primary care; managing the interface between the person and the community
369	Journal Article	Cognetti,G.;Cecere,L.	2003	E-Oncology and Health Portals: Instructions and Standards for the Evaluation, Production Organisation and Use	Journal of Experimental and Clinical Cancer Research	22	4	677	686	Digital divide;E-oncology;Health information standards;Health web site;Healthcare information;Medical libraries	In 2002 the Italian Ministry of Health promoted the institution of a network and a web portal, E-oncology (2), for the seven NHS research institutions specialising in oncology (Istituti di Ricovero e Cura a Carattere Scientifico - IRCCS). One of the aims was to gather and provide information on tumoral pathologies to operators and the public. For an optimum organisation of a health web site it is…					Scopus; E-Oncology and Health Portals: Instructions and Standards for the Evaluation, Production Organisation and Use
370	Journal Article	Cohen-Gadol,A.;Koch,C. A.;Raffel,C.;Spinner,R. J.;Patterson Jr,R. H.;Giannotta,S. L.;Hoff,J. T.;Stern,W. E.;Kline,D. G.	2003	Confirmation of research publications reported by neurological surgery residency applicants	Surgical neurology	60	4	280	284	Applicants;Neurologic surgery;Research;Residency	Objective: Previous studies have reported that as many as 30% of resident and fellow applicants misrepresent their publication record on their residency and fellowship applications. To determine if neurologic surgery residency applicants were guilty of similar rates of misrepresentation, we reviewed the applications submitted to our institution in the year 2001-2002. Methods: There were 102 appli…				10.1016/S0090-3019(03)00429-4	Scopus; Confirmation of research publications reported by neurological surgery residency applicants
371	Journal Article	Colaklar,Huriye	2002	Dishekimliginde bilisim ve Internet. Dental informatics and the Internet	Bilgi Dunyasi / Information World	3	1	121	133	Computerized information work;Dentistry;Internet	Dental informatics is a new discipline that has significant potential for supporting clinical care in dentistry. Dental informatics includes the application of computer and information sciences to improve dental practice, research, education and management. In this article, the literature which are related to dental informatics were reviewed. Original article in Turkish. (Original abstract)		1302-3217, 1302-3217	57628002; 372729		LISA; Dishekimliginde bilisim ve Internet. Dental informatics and the Internet
372	Journal Article	Cole,J.;Lawson,K.;Halavis,A.	2007	Reviews	Serials Librarian	51	2017-03-04	235	241	Germany;Informatics;Librarians -- Germany;Libraries -- History -- Germany;Libraries, Academic -- Trends;Library Services -- Trends;Scholarship;Social Networks			0361-526X	105728876		CINAHL; EBSCOhost; Reviews
373	Journal Article	Coletti,M.;Goldstein,M.	2012	Response to "Evolution, revolution, or obsolescence: An examination of writings on the future of health sciences libraries"	Journal of the Medical Library Association	100	3	156							10.3163/1536-5050.100.3.002	Scopus; Response to "Evolution, revolution, or obsolescence: An examination of writings on the future of health sciences libraries"
374	Journal Article	Collins,John W.;Weiner,Sharon	2010	Proposal for the Creation of a Subdiscipline: Education Informatics	Teachers College Record	112	10	2523	2536	Education;Information Science;Information Technology;Intellectual Disciplines	Background/Context: Soon after the United States Department of Education began making changes to the Education Resources Information Center (ERIC) system, education librarians concluded that there was a need for a fresh approach to addressing education information needs. Considering the importance of information systems in education, they agreed that a new subdiscipline of education should be pro…		1467-9620	EJ911896		ERIC; EBSCOhost; Proposal for the Creation of a Subdiscipline: Education Informatics
375	Journal Article	Collins,S. A.;Currie,L. M.;Bakken,S.;Vawdrey,D. K.;Stone,P. W.;Collins,Sarah A.;Currie,Leanne M.;Bakken,Suzanne;Vawdrey,David K.;Stone,Patricia W.	2012	Health literacy screening instruments for eHealth applications: a systematic review	Journal of Biomedical Informatics	45	3	598	607	Information Literacy -- Methods;Medical Informatics;Telemedicine;Health Literacy;Cochrane Library;Health Education;Human;PubMed;Resource Databases;Systematic Review	Objective: To systematically review current health literacy (HL) instruments for use in consumer-facing and mobile health information technology screening and evaluation tools.Design: The databases, PubMed, OVID, Google Scholar, Cochrane Library and Science Citation Index, were searched for health literacy assessment instruments using the terms "health", "literacy", "computer-based," and "psychom…		1532-0464	104459598	10.1016/j.jbi.2012.04.001	CINAHL; EBSCOhost; Health literacy screening instruments for eHealth applications: a systematic review
376	Journal Article	Collum,K.	2013	Implementation of an electronic form for hematopoietic stem cell transplant (HSCT) infusions improves documentation compliance	Biology of Blood and Marrow Transplantation	19	2	S171		hematopoietic stem cell;transplantation;infusion;documentation;human;compliance (physical);clinical audit;vital sign;library;parameters;quality control;procedures;bone marrow transplantation;standardization;monitoring;responsibility;follow up;cells by body anatomy;stem cell;physician;processing;registered nurse;nurse practitioner;patient	Background: Historically, Hematopoietic Stem Cell (HSC) Infusionwas documented on a standard paper form available from a document library throughout the institution. Once complete, the form remained in the patient's chart until discharge at which time the chart was scanned into the EMR. This limited the availability and portability of the information. Completion of this form was the responsibilit…		1083-8791		10.1016/j.bbmt.2012.11.147	Embase; Implementation of an electronic form for hematopoietic stem cell transplant (HSCT) infusions improves documentation compliance
377	Journal Article	Combéfis, S., de Morffarts, G., Jovanov, M.	2019	TLCS: A digital library with resources to teach and learn computer science, Vilnius University.	Olympiads in Informatics	13		3	20
378	Journal Article	Connor,E.	2010	Interview with Jeff Downing of simulation learning system	Journal of Electronic Resources in Medical Libraries	7	2	143	150	Computer Simulation;Education, Medical;Teaching Methods;Curriculum;Patient Record Systems;Students, Nursing	This interview with Jeff Downing of Elsevier's Simulation Learning System describes a clinical simulation system of interest and value to nurse educators and nursing students.		1542-4065	105037378	10.1080/15424065.2010.483145	CINAHL; EBSCOhost; Interview with Jeff Downing of simulation learning system
379	Journal Article	Connor,E.	2003	Using clinical vignette assignments to teach medical informatics	Medical reference services quarterly	22	4	31	44	Medical Informatics -- Education;Vignettes;Course Content;Course Evaluation;Student Performance Appraisal;Teaching Materials;Teaching Methods;West Indies	In response to curricular changes, many academic health sciences librarians have participated in curriculum planning and/or developed informatics course requirements for students enrolled at health sciences universities. This article describes the use of clinical vignette assignments, student journal club activities, and vignette-type multiple choice questions to teach and assess skills related t…		0276-3869	106732981		CINAHL; EBSCOhost; Using clinical vignette assignments to teach medical informatics
380	Journal Article	Cooper,Diane;Crum,Janet A.	2013	New activities and changing roles of health sciences librarians: a systematic review, 1990-2012	Journal of the Medical Library Association	101	4	268	277	Professional Role;Health Sciences Librarians;Job Description;Health Sciences Librarianship;Reference Databases, Health;Medline;Computerized Literature Searching;Public Health;Natural Disasters;Bioinformatics;Information Management;Website Development;Blogs;Social Media;Education, Medical, Continuing;Grants;Metadata;Scholarship;Clinical Librarianship;Library User Education;Patient Education	Objective: The paper identifies and documents new health sciences librarian activities and roles during the period from 1990-2012. Methods: A systematic review of the literature was conducted using MEDLINE, Library and Information Abstracts, Library Literature, Scopus, and Web of Science. To find new roles that might not yet have been described in the literature, job announcements published in th…		1536-5050	107932696	10.3163/1536 -5050.101.4.008	CINAHL; EBSCOhost; New activities and changing roles of health sciences librarians: a systematic review, 1990-2012
381	Journal Article	Cooper,M.	2000	'Black art' no more: reflections on planning and delivering EU information training	European Information		11	18	22	User training;European Union;Information work;European information centres	Examines the changing nature of training in European Union information in recent years and the ideas and planning behind the series of training modules run for the network of Public Information Relays (PIRs), now relaunched as European Public Information Centres (EPICs).		1461-5428, 1461-5428	57490658; 111246		LISA; 'Black art' no more: reflections on planning and delivering EU information training
382	Journal Article	Cooreman,L.	1998	The biomedical library: An essential tool for the health worker?	Acta Hospitalia	38	2	63	79+113	Information explosion;Medical information;Medical libraries;The virtual library	Informatics is playing an ever-greater role in today's library, so good library instruction is absolutely necessary for the average user in his or her search for information. The present information explosion is also dealt with briefly as well as the need of general practitioners for concrete guidelines and treatment programs in their practice. Thus, the article discusses the Cochrane Library of …					Scopus; De biomedische bibliotheek: Een onontbeerlijk werkinstrument voor de gezondheidswerker?
383	Journal Article	Corbett,Mary;Deardorff,Ariel;Kovar-Gough,Iris	2014	Emerging Data Management Roles for Health Librarians in Electronic Medical Records... reprinted from the 2013 Login Canada Student Paper Prize	Journal of the Canadian Health Libraries Association (JCHLA)	32	2	55	59	Data Management;Professional Role;Health Sciences Librarians;Patient Record Systems;Medline;CINAHL Database;Embase;Diffusion of Innovation;Collaboration;Professional Development	Objective: To examine current and developing data management roles and opportunities for health librarians to become involved in electronic medical record (EMR) initiatives. This paper focuses on the Canadian context but has implications farther afield. Methods: To accomplish a state-of-the-art review, searches were conducted in the library and information science databases (LISTA, LISA), biomedi…		1708-6892	103885268	10.5596/c14-022	CINAHL; EBSCOhost; Emerging Data Management Roles for Health Librarians in Electronic Medical Records... reprinted from the 2013 Login Canada Student Paper Prize
384	Journal Article	Cordes,S.	2005	Podcast pilots for distance planning, programming, and development	Journal of Library & Information Services in Distance Learning	2	4	79	91	Audiorecording;Computer Assisted Instruction;Education, Non-Traditional;Information Storage -- Methods;Educational Technology;Informatics -- Trends;Internet;Software;Teaching Methods	This paper examines podcasting as a library support for distance learning and information systems and services. The manuscript provides perspective on the knowledge base in the growing area of podcasting in libraries and academia. A walkthrough of the podcast creation and distribution process using basic computing skills and open source tools is narrated. Challenges to the process and guidelines …		1533-290X	106117854		CINAHL; EBSCOhost; Podcast pilots for distance planning, programming, and development
385	Journal Article	Corn,M.	1999	Continuum: professional development. Getting to the core of medical informatics training	MD Computing	16	2	25	27	Medical Informatics -- Education;Colleges and Universities;Curriculum			0724-6811	107210890		CINAHL; EBSCOhost; Continuum: professional development. Getting to the core of medical informatics training
386	Journal Article	Corn,M.;Gustafson,D. H.;Harris,L. M.;Kutner,J. S.;McFarren,A. E.;Shad,A. T.;Corn,Milton;Gustafson,David H.;Harris,Linda M.;Kutner,Jean S.;McFarren,Ann E.;Shad,Aziza T.	2011	Survey of consumer informatics for palliation and hospice care	American Journal of Preventive Medicine	40		S173	8	Consumer Health Information -- Methods;Internet;Medical Informatics -- Methods;Attitude to Health;Hospice Care -- Methods;Palliative Care -- Methods	Context: Palliation in patient care is under-utilized in part because many patients have insufficient knowledge about this management option. Information technology can improve awareness by providing access to numerous sources of trustworthy information.Evidence Acquisition: To estimate what a patient interested in palliation might find online, online resources were searched in July 2010, using t…		0749-3797	104891023	10.1016/j.amepre.2011.01.015	CINAHL; EBSCOhost; Survey of consumer informatics for palliation and hospice care
387	Journal Article	Corn,M.;Rudzinski,K. A.;Cahn,M. A.	2002	Bridging the gap in medical informatics and health services research: workshop results and next steps	Journal of the American Medical Informatics Association	9	2	140	143	Medical Informatics;Health Services Research;Seminars and Workshops;National Library of Medicine (U.S.);United States Agency for Healthcare Research and Quality;Public Health -- Education;Research Support;Training Support, Financial	In January 2000, the Agency for Healthcare Research and Quality (AHRQ) and the National Library of Medicine (NLM) cosponsored an invitational workshop entitled 'Medical Informatics and Health Services Research: Bridging the Gap.' Planned by a small committee of representatives from NLM and AHRQ institutional training centers, the workshop was designed to address the need for education of research…		1067-5027	106984606		CINAHL; EBSCOhost; Bridging the gap in medical informatics and health services research: workshop results and next steps
388	Journal Article	Corpas,M.;Jimenez,R.;Carbon,S. J.;Garc‚àö√ßa,A.;Garcia,L.;Goldberg,T.;Gomez,J.;Kalderimis,A.;Lewis,S. E.;Mulvany,I.;Pawlik,A.;Rowland,F.;Salazar,G.;Schreiber,F.;Sillitoe,I.;Spooner,W. H.;Thanki,A. S.;Villaveces,J. M.;Yachdav,G.;Hermjakob,H.	2014	BioJS: An open source standard for biological visualisation - its status in 2014	F1000Research	3				access to information;article;software;information dissemination;information retrieval;information storage;information system;Internet;process development	BioJS is a community-based standard and repository of functional components to represent biological information on the web. The development of BioJS has been prompted by the growing need for bioinformatics visualisation tools to be easily shared, reused and discovered. Its modular architecture makes it easy for users to find a specific functionality without needing to know how it has been built, …		1759-796X 2046-1402		10.12688/f1000research.3-55.v1	Embase; BioJS: An open source standard for biological visualisation - its status in 2014
389	Journal Article	Corry,A. M.	2001	Utilization of library outreach services by dental school alumni, 1988-1998	Journal of the American Dental Association	132	1	76	82		Background. The University of Missouri-Kansas City School of Dentistry Library outreach service includes the Dental Reference Service, or DRS; Loansome Doc service, Career Opportunity Center, or COC; and the Instructional Resources Library, or IRL. The author reviewed usage of services for 1988-1998 to analyze use by alumni and nonalumni and to determine possible trends. Methods. The author revie…					Scopus; Utilization of library outreach services by dental school alumni, 1988-1998
390	Journal Article	Coward,P. M.	1994	From nursing information systems to patient information systems	Methods of information in medicine	33	3	302	303	Nursing;Computerized information work	Part of a special issue on health and medical informatics education. Clinical information systems, developed for specific disciplines reinforce the fragmentation of patient care and fail to support integrated patient centred approaches. Fundamental restructuring of systems development is required to prepare the health care system and the practice of nursing for the future. Original abstract-amend…		0026-1270, 0026-1270	57324014; 23477		LISA; From nursing information systems to patient information systems
391	Journal Article	Cowboy,E. N.;Simmons,R.;Nygaard,S. D.;Donelan,C.;Miller,S.;Hendrickson,S.	2009	Safe guarding patients receiving high risk IV drugs	Chest	136	4			insulin;physician;patient;risk;college;thorax;library;technology;nurse;drug therapy;education;injury;pump;hospital;health care;safety;nursing;satisfaction;standardization;medication error;follow up;patient safety;monitoring;disabled person;work;infusion	PURPOSE: Hospitals across the nation and Institute for Healthcare Improvement focus on decreasing errors on high-risk IV drug therapies. The first priority is to prevent the error with the greatest potential for harm. Via Christi Health System invested $4.3 dollars in IV technology that contains medication libraries, standardization of concentrations and dosing limits to assure safe delivery of I…		3692-12-01			Embase; Safe guarding patients receiving high risk IV drugs
392	Journal Article	Crabtree, E. A., et al.	2017	Connecting Education to Quality: Engaging Medical Students in the Development of Evidence-Based Clinical Decision Support Tools	Acad Med	92	1	83	86
393	Journal Article	Craig,A.;Corrall,S.	2007	Making a difference? Measuring the impact of an information literacy programme for pre-registration nursing students in the UK	Health Information and Libraries Journal	24	2	118	127		Objectives: To investigate whether an information literacy programme for pre-registration nursing students at a UK higher education institution is effective in developing their skills and confidence: examines students' skill levels, factors affecting their confidence, and relationships between skills, confidence and demographic characteristics. Methods: Quantitative and qualitative techniques wer…				10.1111/j.1471-1842.2007.00688.x	Scopus; Making a difference? Measuring the impact of an information literacy programme for pre-registration nursing students in the UK
394	Journal Article	Craig,Eilean	2007	Developing online information literacy courses for NHSScotland	Health Information & Libraries Journal	24	4	292	297	Web-based instruction;Digital libraries -- Social aspects;Information literacy -- Study & teaching;Scotland. National Health Service;Medical informatics -- Government policy;Scotland	The article discusses the development of online information literacy courses for the National Health Service (NHS) of Scotland. The author states that the Knowledge Services Group of National Health Service Education for Scotland has published the document "Exploiting the Power of Knowledge in NHSScotland" that puts forth a strategy for the effective use of information and knowledge in everyday l…		14711834	27477115	10.1111/j.1471-1842.2007.00743.x	LISTA; EBSCOhost; Developing online information literacy courses for NHSScotland
395	Journal Article	Craig,J. L.;Kuruscz,S.;Gannon,P.	1994	Visiting librarian program	Journal of Continuing Education in the Health Professions	14	4	232	238	Computers;continuing medical education;individualized instruction;literature review;medical informatics;self‚Äö√Ñ√™directed learning	Physicians in British Columbia, Canada, had indicated that two major learning needs are (1) to keep up with the overwhelming amount of medical literature, and (2) to answer clinical questions quickly. To meet these needs the Visiting Librarian Program was designed whereby a physician was visited at home or in the office by a librarian, and taught, one‚Äö√Ñ√™to‚Äö√Ñ√™one, to use a home or office c…				10.1002/chp.4750140405	Scopus; Visiting librarian program
396	Journal Article	Crompton,P.	2000	The development of a digital image database of clinical photographs	The Journal of audiovisual media in medicine	23	2	54	60		At the end of December 1998, the traditional clinical slide library at the Media Resources Centre University Hospital of Wales and University of Wales College of Medicine was closed to new acquisitions. This paper describes how a digital image database (Image AXS) has been customized to provide a source of rapidly accessible and easily searchable images, suitable for teaching and reference purpos…					Scopus; The development of a digital image database of clinical photographs
397	Journal Article	Crowell,Karen;Vardell,Emily	2015	ClinicalAccess: A Clinical Decision Support Tool	Medical reference services quarterly	34	2	215	223	Decision Support Systems, Clinical -- Evaluation;Information Retrieval;Resource Databases, Health;Medical Practice, Evidence-Based;User-Computer Interface;Drug Therapy;Information Resources;Bibliography and References;Patient Education	ClinicalAccess is a new clinical decision support tool that uses a question-and-answer format to mirror clinical decision-making strategies. The unique format of ClinicalAccess delivers concise, authoritative answers to more than 120,000 clinical questions. This column presents a review of the product, a sample search, and a comparison with other point-of-care search engines.		0276-3869	103792601	10.1080/02763869.2015.1019759	CINAHL; EBSCOhost; ClinicalAccess: A Clinical Decision Support Tool
398	Journal Article	Crumley,E. T.	2006	Exploring the roles of librarians and health care professionals involved with complementary and alternative medicine	Journal of the Medical Library Association	94	1	81	89		Objectives: The researcher conducted qualitative research about the role of health care professionals and librarians involved with complementary and alternative medicine (CAM). The goals were to identify resources these professionals use to explore the librarians' role as well as their approaches to teaching and searching with respect to CAM, to acquire information about CAM education, and to con…					Scopus; Exploring the roles of librarians and health care professionals involved with complementary and alternative medicine
399	Journal Article	Cruz-Monteagudo,M.;The,H. P.;Cordeiro,M. N. D. S.;Borges,F.	2010	Prioritizing hits with appropriate trade-offs between HIV-1 reverse transcriptase inhibitory efficacy and MT4 blood cells toxicity through desirability-based multiobjective optimization and ranking	Molecular Informatics	29	4	303	321	1 methoxymethyl 5 ethyl 6 (1 chloro 2 naphthylthio)uracil;1(benzyloxy)methyl] 5 ethyl 6 (1 acetamino 2 naphthylthio)uracil;nonnucleoside reverse transcriptase inhibitor;unclassified drug;article;blood cell;cell strain;cell strain MT4;cell viability;controlled study;drug efficacy;drug potency;drug structure;human;human cell;Human immunodeficiency virus 1 infection;mathematical model;methodology;pr…	Nonnucleoside reverse transcriptase (RT) inhibitors (NNRTIs) constitute a promising therapeutic option for AIDS. However, the emergence of virus-NNRTIs resistance was found to be a major problem in the field. Toward that goal, a "knock-out" strategy stands out between the several options to circumvent the problem. However the high drug or drug-drug concentrations often used generate additional sa…		1868-1743 1868-1751		10.1002/minf.200900047	Embase; Prioritizing hits with appropriate trade-offs between HIV-1 reverse transcriptase inhibitory efficacy and MT4 blood cells toxicity through desirability-based multiobjective optimization and ranking
400	Journal Article	Csemezova,Alzbeta	1987	Informaticka priprava pouzivatel'ov kniznicno-informacnych sluzieb v okrese Galanta. Users of the library-information services in the Galanta district and their education in informatics	Technicka Knihovna	31	10			Socialist Academy (Czechoslovakia);User services;Czechoslovakia;Services;Galanta (Czechoslovakia);Information work;User training	Information users have to be familiar with the systematic process of how to obtain, process and use pertinent information. The education towards this aim should start in schools, but should be complemented by extra-mural studies. In the Galanta district it is: the Socialist Academy, the Cabinet for Trade-Union Education, a branch of the Czechoslovak Scientific-Technical Society and the district b…			57273184; 8900301		LISA; Informaticka priprava pouzivatel'ov kniznicno-informacnych sluzieb v okrese Galanta. Users of the library-information services in the Galanta district and their education in informatics
401	Journal Article	Cuddy,C.	2008	PDAs @ the library. The iPhone in medical libraries	Journal of Electronic Resources in Medical Libraries	5	3	287	292	Libraries, Health Sciences;Wireless Communications;Electronic Health Records;Computers, Hand-Held;Decision Support Systems, Clinical;Internet;Medline;Picture Archiving and Communication Systems;Reference Tools;Software;Textbooks	This article provides an overview of the Apple iPhone, compares the phone to PDAs (Personal Digital Assistants) and other smartphones on the market, and examines possible uses of the iPhone in medical libraries. Medical software applications that are available for the iPhone via the Safari Web browser, such as Unbound Medicine, Epocrates, and Skyscape, are also discussed.		1542-4065	105562741		CINAHL; EBSCOhost; PDAs @ the library. The iPhone in medical libraries
402	Conference Proceedings/Paper	Cui,H.	2008	An application for semantic markup of biodiversity documents	Proceedings of the ACM International Conference on Digital Libraries			421		Biodiversity informatics;Morphological description;Natural heritage literature;Semantic annotation;Semantic markup;Supervised machine learning;Unsupervised machine learning;XML	We would like to demonstrate a machine-learning based semantic markup system that may be used to reformat free-text biodiversity documents in XML format for digital libraries. We named the system MARTT II. It is built on the MARTT engine described in 1], but with new components for example a parallel markup engine using the unsupervised learning algorithm described in 2]. The double Is in the nam…				10.1145/1378889.1378968	Scopus; An application for semantic markup of biodiversity documents
403	Conference Proceedings/Paper	Cui,H.	2008	Unsupervised semantic markup of literature for biodiversity digital libraries	Proceedings of the ACM International Conference on Digital Libraries			25	28	Biodiversity informatics;Morphological description;Natural heritage literature;Semantic annotation;Semantic markup;Tagging;Unsupervised machine learning;XML	This paper reports the further development of machine learning techniques for semantic markup of biodiversity literature, especially morphological descriptions of living organisms such as those hosted at efloras.org and algaebase.org. Syntactic parsing and supervised machine learning techniques have been explored by earlier research. Limitations of these techniques promoted our investigation of a…				10.1145/1378889.1378894	Scopus; Unsupervised semantic markup of literature for biodiversity digital libraries
404	Journal Article	Cummings,C.	2011	Composition as narrative: S∆í√Öh∆í¬¥bd∆í¬¥n's paintings for the Ayodhy∆í√Ök∆í√Önda of the Jagat Singh R∆í√Öm∆í√Öyana	Ars Orientalis	40		162	203		The Jagat Singh R∆í√Öm∆í√Öyana was commissioned in 1649 for the Royal Library in Udaipur, the capital city of Mewar, during the reign of Rana Jagat Singh (reigned 1628-52) and was finished in 1653. With six of the seven books of the epic completed, the Jagat Singh R∆í√Öm∆í√Öyana is widely considered to be one of the most ambitious projects of all Mewar painting. S∆í√Öh∆í¬¥bd∆í¬¥n, the leading art…					Scopus; Composition as narrative: S∆í√Öh∆í¬¥bd∆í¬¥n's paintings for the Ayodhy∆í√Ök∆í√Önda of the Jagat Singh R∆í√Öm∆í√Öyana
405	Journal Article	Cunningham,D. J.;Ascher,M. T.;Viola,D.;Visintainer,P. F.	2007	Baseline assessment of public health informatics competencies in two Hudson Valley health departments PMC1847492;	Public Health Rep	122	3	302	310	*Computer Literacy;Government Agencies/*organization & administration;Humans;Information Systems/*utilization;New York;Professional Competence;*Public Health Administration	Information technology has the capability to improve the way public health is practiced. Realization of this potential is possible only with a workforce ready to utilize these technologies. This project team assessed informatics competencies of employees in two county departments of health. The goal was to determine the status quo in terms of informatics competencies by surveying current levels o…	2007-05-24	0033-3549 (Print) 0033-3549	17518301	10.1177/003335490712200303	PubMed; NLM; Baseline assessment of public health informatics competencies in two Hudson Valley health departments
406	Journal Article	Cunningham,D. J.;Viola,D.	2005	Proposing a marriage of academe and public health	Public health reports	120	3	358	361	Collaboration;Colleges and Universities;Interinstitutional Relations;Public Health Administration;Education, Competency-Based;Health Informatics -- Education;Information Needs;Joint Ventures;Needs Assessment -- Methods;New York;Organizational Development;Professional Competence;Professional Development;Workforce -- Education			0033-3549	106544032		CINAHL; EBSCOhost; Proposing a marriage of academe and public health
407	Journal Article	Cure,Olivier	2003	Evaluation methodology for a medical e-education patient-oriented information system	Medical informatics and the Internet in medicine	28	1	1	5	Education;Health care;Educational technology;Medicine;Internet;Computer assisted instruction	This paper describes an evaluation methodology designed for the IMSA (Interactive Multimedia System for Auto-medication) system. IMSA stands in the multidisciplinary field of medical informatics and aims at providing a health care Internet tool for the general public. As far as a medical information system is patient-oriented, issues in understanding content and of humanv-vcomputer interface usab…		1463-9238, 1463-9238	57594370; 306958		LISA; Evaluation methodology for a medical e-education patient-oriented information system
408	Journal Article	Curran,V.;Reid,A.;Reis,P.;Doucet,S.;Price,S.;Alcock,L.;Fitzgerald,S.	2015	The use of information and communications technologies in the delivery of interprofessional education: A review of evaluation outcome levels	J Interprof Care	29	6	541	550	Cooperative Behavior;*Curriculum;Databases, Factual;Female;Humans;*Informatics;*Interprofessional Relations;Patient Care Team;*Program Evaluation;E-learning;evaluation;evaluation research;interprofessional education;interprofessional evaluation;interprofessional outcomes	Interprofessional education (IPE) in health and human services educational and clinical settings has proliferated internationally. The use of information and communication technologies (ICTs) in the facilitation of interprofessional learning is also growing, yet reviews of the effectiveness of ICTs in the delivery of pre- and/or post-licensure IPE have been limited. The current study's purpose wa…	2015-05-09	1356-1820	25955607	10.3109/13561820.2015.1021002	PubMed; NLM; The use of information and communications technologies in the delivery of interprofessional education: A review of evaluation outcome levels
409	Journal Article	Cushing,Judy;Frame,Mike;Frondorf,Anne;Landis,Eric;Maier,David;Schnase,John L.;Silberschatz,Ari	2003	Information technology challenges of biodiversity and ecosystems informatics	Information Systems	28	4	339	345	Ecology;Information technology;Research;Information science;Biology	Contribution to special issue on data management in bioinformatics. Computer scientists, biologists and natural resource managers met in Jun 2000 to examine the prospects for advancing computer science and information technology research by focusing on the complex and often unique challenges found in the biodiversity and ecosystem domain. The workshop and its final report reveal that the biodiver…		0306-4379, 0306-4379	57578677; 227346		LISA; Information technology challenges of biodiversity and ecosystems informatics
410	Journal Article	Cyrus,J. W. W.;Duggar,D. C.;Woodson,D.;Timm,D. F.;McLarty,J. W.;Pullen,K.;Baggett,M. P.;Banks,D. E.	2013	Assessing the FACTTS: An Evidence-Based Medicine and Critical Appraisal Course for Medical Students	Medical reference services quarterly	32	2	209	218	Critical appraisal;evidence-based medicine;FACTTS;medical informatics;medical students	The Fourth-year Academic Clinical Training and Teaching Selective (FACTTS) is a course taught by medical and library faculty on the practice of evidence-based medicine and critical appraisal of the medical literature. This study assesses the impact of the course on students' understanding of the subject matter by examining three years of pre- and post-test data and addresses whether the number of…				10.1080/02763869.2013.776907	Scopus; Assessing the FACTTS: An Evidence-Based Medicine and Critical Appraisal Course for Medical Students
411	Book, Whole	Czinner,E.;National,Szechenyi Library	1976	Hungarian Library and Information Science Abstracts. Vol. 5, No. 2. 1976						Abstracts;Indexes;Information Science;Library Science;Publications;Hungary	Abstracts of 51 documents are included in this compilation of Hungarian publications in library and information science. Each entry contains citation in Hungarian, English title translation, and a lengthy abstract in English. Documents are listed under the following topics: (1) librarianship; (2) library science research and library statistics; (3) the library profession and training; (4) necrolo…					ERIC; EBSCOhost; Hungarian Library and Information Science Abstracts. Vol. 5, No. 2. 1976
412	Journal Article	Czwoydzinski,J.;E≈í‚â§eling,R.;Meier,N.;Heindel,W.;Lenzen,H.	2015	XPIPE - Reception of DICOM data from any sender via the internet	RoFo Fortschritte auf dem Gebiet der Rontgenstrahlen und der Bildgebenden Verfahren	187	5	380	384		Purpose: Various technologies have been established for DICOM data exchange in radiology. In addition to the patient CD, online transfers via VPN (virtual private network) or DICOM email are common practice. However, dedicated network solutions are generally not appropriate for data exchange with occasional and spontaneous partners due to missing infrastructure at the partner institutions and/or …				10.1055/s-0034-1399309	Scopus; XPIPE - Reception of DICOM data from any sender via the internet
413	Journal Article	Dagiene,Valentina	2011	Development of ICT Competency in Pre-Service Teacher Education	International Journal of Digital Literacy and Digital Competence	2	2	1	10	21st-centuty competencies, ICT competence, ICT skills, pre-service teacher education, teacher training;Competencies;Teacher training;Lithuania;Computer literacy;article;17.11: EDUCATION	Starting from the key competencies for a knowledge society, this paper examines the information and communication technology (ICT) competency needed by teachers for effective teaching in the 21st-century. The paper analyzes the existing pre-service education programmes for teachers (ICT) competency in Lithuanian universities and colleges, self-evaluation of future teachers of their technological …		1947-3494, 1947-3494	914764157; 201200813		LISA; Development of ICT Competency in Pre-Service Teacher Education
414	Journal Article	Dagiene,Valentina;Grabauskiene,Vaiva	2011	Transformation of Individual Learning through Informatics and Information Technology Activities in Primary School	International Journal of Digital Literacy and Digital Competence	2	3	1	14	Differentiation, face-to-face learning, ICT, individual learning, individualisation, learning environment, personalisation, primary school;Educational technology;Customization;Primary schools;Computer assisted instruction;article;17.11: EDUCATION	The topic of the individual learning conditions creation can be analysed from the technological as well as pedagogical side. In both cases there is the same fundamental point: how to create valuable and as much as possible natural learning environment? The experience in the application of technologies for personalisation, analysed in scientific literature, reveals newer possibilities for the indi…		1947-3494, 1947-3494	925711167; 201202907		LISA; Transformation of Individual Learning through Informatics and Information Technology Activities in Primary School
415	Journal Article	D'Alessandro,D. M.;D'Alessandro,M. P.;Colbert,S. I.	2000	A proposed solution for addressing the challenge of patient cries for help through an analysis of unsolicited electronic mail	Pediatrics	105	6				BACKGROUND: Unsolicited electronic mail (e-mail) is e-mail sent to a physician from a person unknown to the physician, who is seeking professional help. The purpose of this project was to analyze unsolicited e-mails sent to a digital textbook author to: 1) characterize the e-mails, 2) determine what resources would be necessary to answer the e-mails, and 3) propose a standard approach to reply to…					Scopus; A proposed solution for addressing the challenge of patient cries for help through an analysis of unsolicited electronic mail
416	Journal Article	D'Alessandro,D. M.;Dosa,N. P.	2001	Empowering children and families with information technology	Archives of Pediatrics and Adolescent Medicine	155	10	1131	1136		Patient empowerment is the enhanced ability of patients to actively understand and influence their health status. Information is the key to patient empowerment. Without information, children and families cannot engage in meaningful discussions or make thoughtful decisions regarding medical care. Information sharing is a model for patient interaction with the health care system that may significan…					Scopus; Empowering children and families with information technology
417	Journal Article	D'Alessandro,M. P.;Ackerman,M. J.;Sparks,S. M.	1993	Educational Technology Network: A computer conferencing system dedicated to applications of computers in radiology practice, research, and education	Journal of Digital Imaging	6	4	237	240	bulletin board systems;Computer conferencing;computers;education;radiology	Educational Technology Network (ET Net) is a free, easy to use, on-line computer conferencing system organized and funded by the National Library of Medicine that is accessible via the SprintNet (SprintNet, Reston, VA) and Internet (Merit, Ann Arbor, MI) computer networks. It is dedicated to helping bring together, in a single continuously running electronic forum, developers and users of compute…				10.1007/BF03168530	Scopus; Educational Technology Network: A computer conferencing system dedicated to applications of computers in radiology practice, research, and education
418	Journal Article	D'Alessandro,M. P.;Galvin,J. R.;Erkonen,W. E.;Curry,D. S.;Flanagan,J. R.;D'Alessandro,D. M.;Lacey,D. L.;Wagner,J. R.	1996	The Virtual Hospital: an IAIMS integrating continuing education into the work flow	MD Computing	13	4	323	329	Computer Assisted Instruction;Computer Communication Networks -- Administration;Education, Medical, Continuing -- Administration;Hospital Information Systems -- Administration;Integrated Advanced Information Management Systems -- Administration;Attitude to Computers;Clinical Information Systems -- Administration;Evaluation Research;Human			0724-6811	105855078		CINAHL; EBSCOhost; The Virtual Hospital: an IAIMS integrating continuing education into the work flow
419	Conference Proceedings/Paper	D'Alessandro,Michael P.;Galvin,Jeffrey R.;Choi,James J.;Erkonen,William E.;Crist,Louis G.	1997	Continuing Medical Education to the point of care using a digital library and intimate computers	Proceedings of the Forum on Research and Technology Advances in Digital Libraries, ADL			95	101		Continuing Medical Education (CME) is the continuing education a physician receives after completing formal medical school, residency, and fellowship training. The dominant paradigm of CME is the centralized lecture, which is separated in location and time from real clinical practice. CME delivered in this manner often is ineffective and inefficient. The goal of this project was to design, implem…					Scopus; Continuing Medical Education to the point of care using a digital library and intimate computers
420	Journal Article	Dalgleish,Raymond;Shanks,Morag E.;Monger,Karen;Butler,Nicola J.	2012	A Mini-Library of Sequenced Human DNA Fragments: Linking Bench Experiments with Informatics	Journal of Biological Education	46	3	193	198	Undergraduate Study;Genetics;Biology;Information Science;Learning Experience;Laboratory Experiments;Task Analysis;Foreign Countries;Teaching Methods;United Kingdom	We describe the development of a mini-library of human DNA fragments for use in an enquiry-based learning (EBL) undergraduate practical incorporating "wet-lab" and bioinformatics tasks. In spite of the widespread emergence of the polymerase chain reaction (PCR), the cloning and analysis of DNA fragments in "Escherichia coli" remains a fundamental skill commonly taught to undergraduate biology stu…		0021-9266	EJ976513		ERIC; EBSCOhost; A Mini-Library of Sequenced Human DNA Fragments: Linking Bench Experiments with Informatics
421	Journal Article	Dallest,K.;Strachan,H.;Flett,G.	2009	The online Managed Knowledge Network that shares knowledge for eHealth in NHS Scotland	Stud Health Technol Inform	146		49	53	Allied Health Personnel;*Databases, Factual;Internet;*Medical Records Systems, Computerized;Nursing Care;Scotland;*State Medicine	The Managed Knowledge Network (MKN) for Nurses, Midwives and the Allied Health Professions (NMAHPs) in NHS Scotland was launched in November 2007. The online portal supports the NMAHP network to manage its knowledge and information sources that facilitate engagement with the national eHealth programme and realisation of benefits that eHealth offers to improve healthcare and service delivery. It i…	2009-07-14	0926-9630 (Print) 0926-9630	19592807		PubMed; NLM; The online Managed Knowledge Network that shares knowledge for eHealth in NHS Scotland
422	Report	Dalrymple,Prudence W.	2002	The Impact of Medical Informatics on Librarianship	IFLA Council and General Conference: Conference Programme and Proceedings (68th, Glasgow, Scotland, August 18-24, 2002)					Access to Information;Information Science;Information Scientists;Information Services;Information Sources;Library Development;Library Science;Medical Libraries;Medical Research;Medicine;Scholarly Journals	The thesis of this paper is that the growth of the field of medical informatics, while seemingly a potential threat to medical librarianship, is in fact an opportunity for librarianship to both extend its reach and also to further define its unique characteristics in contrast to those of medical informatics. Furthermore, because medical librarianship represents a sector of librarianship itself, t…					ERIC; EBSCOhost; The Impact of Medical Informatics on Librarianship
423	Journal Article	Dalrymple,Prudence W.;Roderer,Nancy K.	2011	Education for Health Information Professionals: Perspectives from Health Informatics in the U.S	Education for Information	28	1	45	55	Information Science;Scientific and Technical Information;Educational Practices;Interdisciplinary Approach;Models;Educational Methods;Specialists;Professional Education;Emerging Occupations;Occupational Information;Health Education;Health Services;United States	While interest and activity in health informatics continues to increase worldwide, concerns about the most appropriate educational preparation for practice also arise. Health informatics is an interdisciplinary field that pursues effective use of data, information and knowledge to support effective decision making; in the health field, those efforts are directed toward improving healthcare. Recen…		0167-8329	EJ942939		ERIC; EBSCOhost; Education for Health Information Professionals: Perspectives from Health Informatics in the U.S
424	Journal Article	Dalrymple,Prudence W.;Roderer,Nancy K.	2007	Library and information science and biomedical informatics: converging disciplines	Information Research	12		1	14	Library science;Medical informatics;Knowledge management;Computer science;Information retrieval;Research	The disciplinary boundaries of library and information science and of biomedical informatics are remarkably similar. Both disciplines deal with data, information, and knowledge and with their storage, retrieval, and use in the service of society, yet each is rooted in its own unique sociocultural and historical context. While it is undeniable that computer technology has substantially influenced …		13681613	27511230		LISTA; EBSCOhost; Library and information science and biomedical informatics: converging disciplines
425	Journal Article	D'Andrea,Guy;Greenberg,Liza;Lorence,Dan	2004	Setting the public agenda for online health search: a white paper and action agenda	Journal of Medical Internet Research	6	2			Web sites;Users;Health care;Medicine;World Wide Web;Public;Online information retrieval	The full text of this electronic journal article can be found at URL:http://www.jmir.org/2004/2/e18/]. Background: Searches for health information are among the most common reasons that consumers use the Internet. Both consumers and quality experts have raised concerns about the quality of information on the Web and the ability of consumers to find accurate information that meets their needs. Obj…		1438-8871, 1438-8871	57593529; 333905		LISA; Setting the public agenda for online health search: a white paper and action agenda
426	Journal Article	Daranyi,Sandor	1988	Bolcseszet, konyvtar, informatika. Arts, library, informatics	Konyvtari Figyelo	34	2017-02-03			Librarianship;Hungary;Computers;Profession	The history of sciences provides evidence that the spread of library informatics is keeping in harmony with the general development of science. Meanwhile, the teaching of this subject in Hungary, due to lack of funds, is less and less able to keep pace with the age. Thus the library community is deprived of the chance of professional and social rise. Computer technology creeping in cannot by itse…		0023-3773, 0023-3773	57263809; 8903270		LISA; Bolcseszet, konyvtar, informatika. Arts, library, informatics
427	Journal Article	Darvish,A.;Bahramnezhad,F.;Keyhanian,S.;Navidhamidi,M.	2014	The role of nursing informatics on promoting quality of health care and the need for appropriate education	Global journal of health science	6	6	11	18		In today's dynamic health systems, technology plays an important role in education and nursing work. So it seems necessary to study the role of nurses and highlight the need for appropriate information technology educational programs to integrate with the ever-increasing pace of technology. A review accompanied by an extensive literature search in databases and a library search focused on the key…				10.5539/gjhs.v6n6p11	Scopus; The role of nursing informatics on promoting quality of health care and the need for appropriate education
428	Conference Proceedings/Paper	Das, A., Doelling, K., Sevil, H.E., Greer, J.	2018	Robot theatre to boost excitement, engagement, and expression (E3) of STEM.	The 12th International Multi-Conference on Society, Cybernetics and Informatics (IMSCI)			76	81
429	Journal Article	Davenport,E.;Cano,V.	1997	Private sector information work	Librarianship and information work worldwide 1996/97.Edited by Maurice Line, Graham Mackenzie and John Feather.East Grinstead: Bowker-Saur, 1997, p.159-98.ISBN 1-85739-164-0					USA;State of the art reviews;UK;Information work;Private sector	Private sector information work denotes a wide range of activities from strategic systems planning to record keeping. Discusses, in the context of the UK and USA, the digital library; structural change; the changing corporate role from close to open structures; small businesses; private/public sector interaction and the mixed economy; outsourcing; value for money; and education. With reference to…			57414690; 56306		LISA; Private sector information work
430	Journal Article	Davidsen,J.;Oker Blom,T.;Blom,T. O.;Haarala,A. R.;Wiklund,S.;Fjallbrant,N.;Yngstrom,L.	1981	Session V: education and training for information workers for specialized information centers in Scandinavia	Current issues and trends in education and training for information work in developing and developed countries The Hague, Federation Internationale de Documentation, 1981 153-177.s					Scandinavia;Professional education;Cooperation;Curricula;Information work	Comprised 5 papers with the stress on cooperation: The needs and possibilities of Nordic cooperation in continuing education of information and library personnel, By Teodora Oker-Blom; NUI Nordic education in the science of information and documentation ]programme-an example of Nordic cooperation in continuing education in informatics, by Jannik Davidsen; User education in cooperation between nat…			57249525; 8103888		LISA; Session V: education and training for information workers for specialized information centers in Scandinavia
431	Journal Article	Davies,Jim	1979	The Commission of European Communities' education policy information network: prospects and problems in the UK	Aslib Proceedings	31	8			User services;Commission of European Communities;Information services;European communities;International cooperation;Cooperation;European Communities Commission;Education;Services;National Foundation for Educational Research (UK);Educational Policy Information Centre (UK);EPIC	Gives an overview of the developing educational policy information network and shows how this European initiative, together with parallel UK initiatives, has led to the establishment of the Educational Policy Information Centre (EPIC) project at the National Foundation for Educational Research. EPIC has 2 functions: to provide information for UK policy makers to help local education authorities (…		0001-253X, 0001-253X	57183233; 8000400		LISA; The Commission of European Communities' education policy information network: prospects and problems in the UK
432	Journal Article	Davies,K.	2009	Quantifying the information needs of doctors in the UK using clinical librarians	Health Information and Libraries Journal	26	4	289	297		Background and objectives: The main objective of this paper is to determine the frequency of doctors' clinical information needs using Clinical Librarians as data collectors, focusing on the UK acute sector. Additionally, the frequency of questions followed-up by Clinical Librarians was determined. The information needs of doctors have been investigated in other countries, particularly the USA, b…				10.1111/j.1471-1842.2008.00832.x	Scopus; Quantifying the information needs of doctors in the UK using clinical librarians
433	Journal Article	Davies,N. E.	1986	The National Library of Medicine and the American medical information system: the physician's perspective	Bulletin of the Medical Library Association	74	4	333	338		During the past 150 years an excellent health sciences information system has been developed in the United States. Led by the National Library of Medicine (NLM), the system grew along traditional lines until after World War II, when medical researchers, educators, and practitioners produced an enormous amount of new information. To cope with this growth, the power of computers joined traditional …					Scopus; The National Library of Medicine and the American medical information system: the physician's perspective
434	Dissertation/Thesis	Davis, D. A.	2018	"a scottish milton": robert pollok and epic theodicy in the romantic age	University of Glasgow (United Kingdom)
435	Journal Article	Davis, S. H., et al.	2019	Translating Discharge Instructions for Limited English-Proficient Families: Strategies and Barriers." Hosp Pediatr 9(10): 779-787.	Hosp Pediatr	9	10	779	787
436	Journal Article	Davis,L.;Domm,J. A.;Konikoff,M. R.;Miller,R. A.	1999	Attitudes of first-year medical students toward the confidentiality of computerized patient records	Journal of the American Medical Informatics Association	6	1	53	60	Privacy and Confidentiality;Students, Medical;Student Attitudes;Electronic Health Records;Ethics, Medical -- Education;Human	OBJECTIVES: To investigate the attitudes of students entering medical school toward the confidentiality of computerized medical records. DESIGN: First-year medical students at the Vanderbilt University School of Medicine responded to a series of questions about a hypothetic breach of patient's privacy through a computerized patient record system. MEASUREMENTS: The individual authors independently…		1067-5027	107182852		CINAHL; EBSCOhost; Attitudes of first-year medical students toward the confidentiality of computerized patient records
437	Journal Article	Davoudi,F.;Rasoulian,M.;Ahmadzad Asl,M.;Nojomi,M.	2013	Factors associated with physical domestic violence against women in countries of eastern mediterranean region (EMR); a systematic review	European Psychiatry	28				alcohol;domestic violence;female;human;Southern Europe;systematic review;psychiatry;victim;community;health;PsycINFO;risk;synthesis;contingency table;Cochrane Library;Medline;quantitative study;meta analysis;employment;pregnant woman;language;statistical significance;education;exposure;childhood;social status;drug abuse;consanguinity;offender	Introduction: Physical domestic violence (DV) against women is associated with adverse health effects and great burden on victims, families and communities. The phenomenon, though prevalent in EMR countries, is not well defined regarding the determining factors. Objectives & aims: This systematic review is to sum up evidences from the EMR countries, on factors associated with physical DV. Methods…		0924-9338			Embase; Factors associated with physical domestic violence against women in countries of eastern mediterranean region (EMR); a systematic review
438	Journal Article	de Grood,C.;Raissi,A.;Kwon,Y.;Santana,M. J.	2016	Adoption of e-health technology by physicians: a scoping review PMC4975159;	J Multidiscip Healthc	9		335	344	attitude of health personnel;diffusion of innovation;electronic medical records;information seeking behavior;medical informatics	OBJECTIVE: The goal of this scoping review was to summarize the current literature identifying barriers and opportunities that facilitate adoption of e-health technology by physicians. DESIGN: Scoping review. SETTING: MEDLINE, EMBASE, and PsycINFO databases as provided by Ovid were searched from their inception to July 2015. Studies captured by the search strategy were screened by two reviewers a…	2016-08-19	1178-2390	27536128	10.2147/jmdh.s103881	PubMed; NLM; Adoption of e-health technology by physicians: a scoping review
439	Journal Article	De Groote,S. L.;Doranski,M.	2004	The use of personal digital assistants in the health sciences: results of a survey PMC442176;	J Med Libr Assoc	92	3	341	348	Academic Medical Centers;*Attitude to Computers;*Computer Literacy;Computers, Handheld/*statistics & numerical data/*utilization;Decision Support Systems, Clinical/statistics & numerical data;Diffusion of Innovation;Faculty, Medical/statistics & numerical data;Humans;Online Systems/*utilization;Professional Competence;Students, Medical/statistics & numerical data;Students, Nursing/statistics & nu…	OBJECTIVES: The purpose of this study is to determine how personal digital assistants (PDAs) are used on an academic health sciences campus to define the level of training and support the library can provide to the students and faculty. METHOD: A Web-based questionnaire was developed. A total of 1,538 health sciences faculty and residents were sent an email message requesting participation. Data …	2004-07-10	1536-5050 (Print) 1536-5050	15243640		PubMed; NLM; The use of personal digital assistants in the health sciences: results of a survey
440	Journal Article	De Groote,S. L.;Dorsch,J. L.	2003	Measuring use patterns of online journals and databases	Journal of the Medical Library Association	91	2	231	240		Purpose: This research sought to determine use of online biomedical journals and databases and to assess current user characteristics associated with the use of online resources in an academic health sciences center. Setting: The Library of the Health Sciences-Peoria is a regional site of the University of Illinois at Chicago (UIC) Library with 350 print journals, more than 4,000 online journals,…					Scopus; Measuring use patterns of online journals and databases
441	Journal Article	De Groote,S. L.;Shultz,M.;Blecic,D. D.	2014	Information-seeking behavior and the use of online resources: A snapshot of current health sciences faculty	Journal of the Medical Library Association	102	3	169	176		Objective:The research assesses the informationseeking behaviors of health sciences faculty, including their use of online databases, journals, and social media. Methodology:A survey was designed and distributed via email to 754 health sciences faculty at a large urban research university with 6 health sciences colleges. Results:Twenty-six percent (198) of faculty responded. MEDLINE was the prima…				10.3163/1536-5050.102.3.006	Scopus; Information-seeking behavior and the use of online resources: A snapshot of current health sciences faculty
442	Journal Article	De Meulemeester, A., et al.	2018	Current and future directions in Belgian medical and health sciences librarianship: a user-tailored approac	Health Info Libr J	35	4	336	340
443	Journal Article	Deandrea,Marina;Ferrero,Cristiana;Pello,Barbara	1987	Finalita e tecniche operative del progetto TEMT. Purposes and operating techniques of the project TEMT	Bollettino d'Informazioni	27	1			Technological innovations;Education;Printing;Published materials;Tests;Technical University of Turin (Italy) Graphic School;Curricula;Italy	Innovations in informatics and telecommunications are invading the realms of traditional publishing. Consequently, opportunities for jobs are opening up in graphics. These require skills not normally acquired by traditional training. The TEMT project, which was started by the Graphic School of the Technical University of Turin, prepares young people for these jobs by providing them with a global …			57149254; 8802667		LISA; Finalita e tecniche operative del progetto TEMT. Purposes and operating techniques of the project TEMT
444	Journal Article	Dearness,K. L.;Tomlin,A.	2001	Development of the national electronic library for mental health: providing evidence-based information for all	Health Info Libr J	18	3	167	174	Databases as Topic;Delivery of Health Care/trends;*Evidence-Based Medicine;Health Education/trends;Humans;Internet;Libraries, Medical/*organization & administration/standards;Medical Records Systems, Computerized/trends;*Mental Health;Quality Assurance, Health Care;United Kingdom	There has been an explosion of mental health literature available on the Internet over the past 5 years, with current estimates placing the number of health related Websites at over 100,000. The scope and depth of each site is unique and this serves to contribute to the difficulty of finding reliable, high-quality literature. This paper details efforts being made within the UK to provide high qua…	2002-01-10	1471-1834 (Print) 1471-1834	11780750		PubMed; NLM; Development of the national electronic library for mental health: providing evidence-based information for all
445	Journal Article	Deda,H.;Yakupoglu,H.	2002	Communication in Science	Acta Neurochirurgica, Supplement		83	17	23	Communication in science;Computer network;Consumer health information;Hyper text markup language;icd10, h17;Next generation internet;Telemedicine;World wide web	Science must have a common language. For centuries, Latin language carried out this job, but the progress in computer technology and internet world through the last 20 years, began to produce a new language with the new century; the computer language. The information masses, which need data language standardization, are the followings; Digital libraries and medical education systems, Consumer hea…					Scopus; Communication in Science
446	Journal Article	Dee,C. R.;Reynolds,P.	2013	Lifelong Learning for Nurses-Building a Strong Future	Medical reference services quarterly	32	4	451	458	Collaboration;continuing education;evidence-based practice;health sciences librarians;hospital education;information retrieval;lifelong learning;nurses;practice-based learning	Lifelong learning is a key issue for the nursing profession. The literature reports effective collaboration between nurses and health sciences librarians to develop evidence-based programs for hospital staff nurses. In this collaboration the nurse provides the real-time practice issues and the health sciences librarian provides the expertise to retrieve the information from the literature. This c…				10.1080/02763869.2013.837741	Scopus; Lifelong Learning for Nurses-Building a Strong Future
447	Journal Article	Dee,C. R.;Teolis,M.;Todd,A. D.	2005	Physicians' use of the personal digital assistant (PDA) in clinical decision making	Journal of the Medical Library Association	93	4	480	486		Purpose: This study examined how frequently attending physicians and physicians in training used personal digital assistants (PDAs) for patient care and explored physicians' perceptions of the impact of PDA use on several areas of clinical decision making. Setting/Subjects: The 108 participants included 59 attending physicians and 49 physicians in training from teaching hospitals in Tennessee, Fl…					Scopus; Physicians' use of the personal digital assistant (PDA) in clinical decision making
448	Journal Article	Deering,C. M.;Richardson,J.;Wares,C. G.	1995	Medical information: From surgeon general to superhighway	Annals of Tropical Medicine and Parasitology	89	6	579	591		Few of those engaged in teaching or research can still be unaware of the existence of the Internet, a global network which has been created by the interconnection of computers in universities, research bodies, commerical organizations, and government departments from all over the World. This network of networks has become known as the 'information superhighway'; it is growing exponentially, acqui…					Scopus; Medical information: From surgeon general to superhighway
449	Journal Article	DeGeorges,K. M.;Van Hine,P.;Pearse,W. H.	1992	ACOGQUEST: the model phase of the IAIMS project of the American College of Obstetricians and Gynecologists PMC225667;	Bulletin of the Medical Library Association	80	3	276	280	Computer Communication Networks/organization & administration;Computer User Training;Financing, Government;*Gynecology;Health Services Research;Information Storage and Retrieval;Integrated Advanced Information Management Systems/*organization & administration;Medical Records Systems, Computerized;National Library of Medicine (U.S.);*Obstetrics;Societies, Medical/*organization & administration;Uni…	In 1990, the American College of Obstetricians and Gynecologists (ACOG) became the first national organization to receive a model phase Integrated Academic Information Management System (IAIMS) grant from the National Library of Medicine. The goal of the ACOG model phase project is to develop and test a prototype for an integrated system that will meet the needs of ACOG and NAACOG members in pati…	1992-07-01	0025-7338 (Print) 0025-7338	1326370		PubMed; NLM; ACOGQUEST: the model phase of the IAIMS project of the American College of Obstetricians and Gynecologists
450	Journal Article	Deldar,K.;Bahaadinbeigy,K.;Tara,S. M.	2016	Teleconsultation and clinical decision making: A systematic review	Acta Informatica Medica	24	4	286	292	adult;Australia;child;clinical decision making;diagnosis;general practice;health care personnel;human;information processing;Italy;Medline;patient referral;pediatrics;scientist;surgery;systematic review;teleconsultation	Background: The goal of teleconsultation is to omit geographical and functional distance between two or more geographically separated health care providers. The purpose of present study is to review and analyze physician-physician teleconsultations. Method: The PubMed electronic database was searched. The primary search was done on January 2015 and was updated on December 2015. A fetch and tag pl…		1986-5988 0353-8109		10.5455/aim.2016.24.286-292	Embase; Teleconsultation and clinical decision making: A systematic review
451	Journal Article	Demner-Fushman,Dina;Kohli,Marc D.;Rosenman,Marc B.;Shooshan,Sonya E.;Rodriguez,Laritza;Antani,Sameer;Thoma,George R.;McDonald,Clement J.	2016	Preparing a collection of radiology examinations for distribution and retrieval	Journal of the American Medical Informatics Association	23	2	304	310	Radiology Information Systems;Radiography, Thoracic;Information Retrieval -- Methods;Scales	Objective: Clinical documents made available for secondary use play an increasingly important role in discovery of clinical knowledge, development of research methods, and education. An important step in facilitating secondary use of clinical document collections is easy access to descriptions and samples that represent the content of the collections. This paper presents an approach to developing…		1067-5027	113774238	10.1093/jamia/ocv080	CINAHL; EBSCOhost; Preparing a collection of radiology examinations for distribution and retrieval
452	Journal Article	Demonceau,Jenny;Ruppar,Todd;Kristanto,Paulus;Hughes,Dyfrig;Fargher,Emily;Kardas,Przemyslaw;Geest,Sabina;Dobbels,Fabienne;Lewek,Pawel;Urquhart,John;Vrijens,Bernard	2013	Identification and Assessment of Adherence-Enhancing Interventions in Studies Assessing Medication Adherence Through Electronically Compiled Drug Dosing Histories: A Systematic Literature Review and Meta-Analysis	Drugs	73	6	545	562	Patient Compliance;Electronic Health Records;Behavior Therapy;Human;Systematic Review;Meta Analysis;Medline;Embase;CINAHL Database;Cochrane Library;Psycinfo;Monitoring, Physiologic;Male;Female;Adult;Aged;Middle Age;Adolescence;Child;Descriptive Statistics;Randomized Controlled Trials;Confidence Intervals;Funding Source	Background: Non-adherence to medications is prevalent across all medical conditions that include ambulatory pharmacotherapy and is thus a major barrier to achieving the benefits of otherwise effective medicines. Objective: The objective of this systematic review was to identify and to compare the efficacy of strategies and components thereof that improve implementation of the prescribed drug dosi…		6667-12-01	104286647	10.1007/s40265-013-0041-3	CINAHL; EBSCOhost; Identification and Assessment of Adherence-Enhancing Interventions in Studies Assessing Medication Adherence Through Electronically Compiled Drug Dosing Histories: A Systematic Literature Review and Meta-Analysis
453	Journal Article	Dennie,Danielle	2010	The provision of bioinformatics services in Canadian academic libraries	Journal of the Canadian Health Libraries Association (JCHLA)	31	3	99	107	Libraries, Academic -- Canada;Bioinformatics;Library Services;Canada;Human;Genomics;Resource Databases, Health;Surveys;Computerized Literature Searching;Faculty	Introduction -- This article describes the level of bioinformatics services offered by academic libraries across Canada. It also assesses faculty use of bioinformatics resources and the need for library bioinformatics services at one academic institution, Concordia University. Methods -- To assess the level of bioinformatics services at Canadian universities, a survey was sent to life and health …		1708-6892	104647573	10.5596/c10-028	CINAHL; EBSCOhost; The provision of bioinformatics services in Canadian academic libraries
454	Journal Article	Dennis,Kristopher E. B.;Duncan,Graeme	2010	Radiation Oncology in Undergraduate Medical Education: A Literature Review	International journal of radiation oncology, biology, physics	76	3	649	655	Medical literature;Medical publishing;Medical librarians;Medical informatics;Medical education;Undergraduates;Medical radiology -- Study & teaching;Oncology;Education;Radiation oncology;Students;Teaching;Undergraduate	Purpose: To review the published literature pertaining to radiation oncology in undergraduate medical education. Methods and Materials: Ovid MEDLINE, Ovid MEDLINE Daily Update and EMBASE databases were searched for the 11-year period of January 1, 1998, through the last week of March 2009. A medical librarian used an extensive list of indexed subject headings and text words. Results: The search r…		3603016	48137270	10.1016/j.ijrobp.2009.08.038	LISTA; EBSCOhost; Radiation Oncology in Undergraduate Medical Education: A Literature Review
455	Journal Article	Dennis,Sharon	2013	Apply to Attend the Online Class 'Fundamentals of Bioinformatics and Searching'	NLM Technical Bulletin		393	e3	e3	Education, Non-Traditional;Bioinformatics;National Library of Medicine (U.S.);Computerized Literature Searching;Health Sciences Librarians;National Network of Libraries of Medicine;Seminars and Workshops			0146-3055	104224817		CINAHL; EBSCOhost; Apply to Attend the Online Class 'Fundamentals of Bioinformatics and Searching'
456	Journal Article	Denny,J. C.;Bastarache,L.;Sastre,E. A.;Spickard,A., 3	2009	Tracking medical students' clinical experiences using natural language processing	Journal of Biomedical Informatics	42	5	781	789	Clinical Competence;Education, Medical;Medical Informatics -- Methods;Natural Language Processing;Data Analysis, Statistical;Human;Students, Medical;Unified Medical Language System;User-Computer Interface			1532-0464	105228746	10.1016/j.jbi.2009.02.004	CINAHL; EBSCOhost; Tracking medical students' clinical experiences using natural language processing
457	Journal Article	Denny,J. C.;Smithers,J. D.;Miller,R. A.;Spickard Iii,A.	2003	Understanding medical school curriculum content using KnowledgeMap	Journal of the American Medical Informatics Association	10	4	351	362		Objective: To describe the development and evaluation of computational tools to identify concepts within medical curricular documents, using information derived from the National Library of Medicine's Unified Medical Language System (UMLS). The long-term goal of the KnowledgeMap (KM) project is to provide faculty and students with an improved ability to develop, review, and integrate components o…				10.1197/jamia.M1176	Scopus; "Understanding" medical school curriculum content using KnowledgeMap
458	Journal Article	Denomme,G. A.;Westhoff,C. M.;Castilho,L. M.;St-Louis,M.;Castro,V.;Reid,M. E.	2010	Consortium for blood group genes (CBGG): 2009 Report	Immunohematology	26	2	47	50	Blood group alleles;Consortium for blood group genes;Proficiency;Target alleles	The Consortium for Blood Group Genes is a worldwide organization whose goal is to have a vehicle to interact, establish guidelines, operate a proficiency program, and provide education for laboratories involved in DNA and RNA testing for the prediction of blood group, platelet, and neutrophil antigens. Currently, the consortium operates with representatives from Brazil, Canada, and the United Sta…					Scopus; Consortium for blood group genes (CBGG): 2009 Report
459	Journal Article	Detlefsen,E. G.	2010	Two pathways to a new skill set	MLA News	50	8	16	17	Colleges and Universities -- Maryland;Colleges and Universities -- Ontario;Health Sciences Librarians -- Education;Medical Library Association;Health Informatics -- Education;Information Management;Information Technology;Maryland;Ontario			0541-5489	105008290		CINAHL; EBSCOhost; Two pathways to a new skill set
460	Journal Article	Detlefsen,E. G.	2008	Professional education for medical informatics: another option for medical librarians	MLA News		409	16	16	Career Planning and Development;Health Sciences Librarians;Medical Informatics -- Education;Education, Continuing (Credit);Education, Non-Traditional;Libraries, Health Sciences -- Organizations;Medical Informatics -- Organizations;National Library of Medicine (U.S.)			0541-5489	105696076		CINAHL; EBSCOhost; Professional education for medical informatics: another option for medical librarians
461	Journal Article	Detlefsen,E. G.	2004	Informatics education. Getting on the fast track, or how to get an MLIS through distance education, with a specialization in medical librarianship	Medical reference services quarterly	23	4	87	94	Education, Non-Traditional;Health Sciences Librarianship -- Education;Medical Informatics -- Education;Online Services;Colleges and Universities;Curriculum;Education, Graduate;Librarianship -- Education;Pennsylvania;School Admissions	The article describes an innovation in MLIS education for medical librarianship, with an introduction to the FastTrack, the distance education program at the University of Pittsburgh's library and information science school, together with an overview of a model program linking the biomedical library at Vanderbilt University with the School of Information Sciences in Pittsburgh. Admissions require…		0276-3869	106601569		CINAHL; EBSCOhost; Informatics education. Getting on the fast track, or how to get an MLIS through distance education, with a specialization in medical librarianship
462	Journal Article	Detlefsen,E. G.	2002	The education of informationists, from the perspective of a library and information sciences educator	Journal of the Medical Library Association	90	1	59	67	Information Services;Health Informatics -- Education;Health Sciences Librarians -- Education;Clinical Librarianship;Health Sciences Librarianship;Professional Role;Information Science -- Education;Literature Review;Professional Development	This article explores the background of, and some of the current models for the education of, the individuals known as 'informationists.' A definition, an historical overview, and a literature review are followed by a description of the current practices in a variety of institutions and organizations. A series of five 'case reports' illustrates some of the possible tracks that individuals seeking…		1536-5050	106912510		CINAHL; EBSCOhost; The education of informationists, from the perspective of a library and information sciences educator
463	Journal Article	Detlefsen,E. G.;Galvin,T. J.	1986	Education for health sciences/biomedical librarianship: past, present, future PMC227811;	Bulletin of the Medical Library Association	74	2	148	153	*Education;Education, Continuing;Libraries, Hospital;Libraries, Medical;Library Associations;*Library Science;United States	This paper offers an analysis of and some predictions for the fields of library education and medical librarianship. The recent past of education for medical/health sciences librarianship is outlined, with emphasis on the changing nature of the library school, its faculty, and its students. The present situation is described, with specific reference to faculty, curriculum, and accreditation issue…	1986-04-01	0025-7338 (Print) 0025-7338	3708197		PubMed; NLM; Education for health sciences/biomedical librarianship: past, present, future
464	Journal Article	Detlefsen,Ellen	2014	THE 2011-2013 DISSERTATION AND THESIS ROUND-UP	Hypothesis: Journal of the Research Section of MLA	26	1	20	27	Information storage & retrieval systems -- Medical care;Internet;Literacy;Medical informatics;Medical literature;Medical records;Medicine -- Information services;Information resources;INFORMATION services;Medical librarianship;Aging;Attention-deficit hyperactivity disorder;Chronic diseases;College students;Academic dissertations;Health;High school students;Veterans;Nurses;Patient education;People…	The article presents a list of doctoral dissertations and master's theses on topics which could be of interest to health sciences librarians and medical information professionals completed between October 2011 and December 2013, including studies on the general information behaviors/practices of adult health consumers, studies on the information practices of specific communities, and studies on t…		10935665	96038895		LISTA; EBSCOhost; THE 2011-2013 DISSERTATION AND THESIS ROUND-UP
465	Journal Article	Detlefsen,Ellen G.	2012	Ave atque vale!	MLA News	52	5	8	9	Editors;Librarians -- Education;Medical Library Association;Education, Medical;Geriatrics;Health Informatics;Health Sciences Librarianship;Information Resources;Internet;Librarianship;News			0541-5489	108127092		CINAHL; EBSCOhost; Ave atque vale!
466	Journal Article	Detlefsen,Ellen Gay	1993	Library and information science education for the new medical environment and the age of	Library Trends	42	2	342		Medical librarians -- Education;Medical informatics -- Study & teaching;United States	Describes the impact of changes in medical education on the educational requirements for medical librarians and health information professionals. Employment sites for medical librarians; Medical librarianship education; Faculty and course work in library and information science schools; Doctoral programs; Success factors for health sciences information education.		242594	9410111050		LISTA; EBSCOhost; Library and information science education for the new medical environment and the age of
467	Journal Article	Detlefsen,Ellen Gay;Sakai,Yukiko	2007	The Informationist or Information Specialist in Context: is this a New Model for Medical Librarians?	Journal of the Japan Medical Library Association / Igaku Toshokan	54	1	14	19	Information scientists;Medicine -- Information services;Medical informatics;Medical librarians;Occupational training;United States;Clinical Medical Librarian;Health Information Professionals;Information Specialist in Context;Informationist;ISIC;Medical Library Association	The article explores the role of informationists in the health care sector. Based on the paper, informationist is an individual who gives specialized information services in the context of a clinical, public health or consumer setting. It also provided information on the efforts made by the U.S. Medical Library Association and the U.S. National Library of Medicine to support informationist traini…		4452429	25516006		LISTA; EBSCOhost; The Informationist or Information Specialist in Context: is this a New Model for Medical Librarians?
468	Journal Article	Devitt,Nicola;Murphy,Jeannette	2004	A survey of the information management and technology training needs of doctors in an acute NHS trust in the United Kingdom	Health Information and Libraries Journal	21	3	164	172	Users;User training;Doctors;Health care;Surveys;National Health Service;UK;Medicine;National health services;Information work	Background: Doctors need information skills to deliver health care in the 21st century. There is concern that those who trained before the "information age" will be inadequately equipped for their work. Objectives: To assess doctors' use of computers for clinical tasks, and their knowledge and skills in health information management and technology. Design: Questionnaire survey. Setting: An acute …		1471-1834, 1471-1834	57607604; 309936		LISA; A survey of the information management and technology training needs of doctors in an acute NHS trust in the United Kingdom
469	Journal Article	DeVore,S. D.;Figlioli,K.	2010	Lessons premier hospitals learned about implementing electronic health records	Health affairs	29	4	664	667	Electronic Health Records;Hospitals;Professional Practice, Evidence-Based;Systems Implementation;Budgets;Data Security;Decision Support Systems, Clinical;Disease Management;Documentation -- Standards;Drug Utilization;Education, Medical;Electronic Order Entry;Leadership;Libraries;Medical Record Linkage;Medical Records, Personal;Organizational Change;Organizational Culture;Privacy and Confidentiali…	Implementing health information technology (IT) is a major strategic objective for providers. To pinpoint considerations that tie to success, the Premier health care alliance surveyed hospitals to develop an electronic health record best-practices library. Compiled from diverse health care organizations, the library outlines considerations to support 'meaningful use' in the areas of computerized …		0278-2715	105177343	10.1377/hlthaff.2010.0250	CINAHL; EBSCOhost; Lessons premier hospitals learned about implementing electronic health records
470	Journal Article	Dexter, N., et al.	2019	Building new twenty-first century medical school libraries from the ground up: challenges, experiences, and lessons learned	J Med Libr Assoc	107	1	6	15
471	Journal Article	Dezelic,Duro	1975	Izobrazba zdravstvenih informaticara i njihovo sudjelovanje u zdravstvenim informacijskim sistemima. The education of public health information specialists and their participation in public health information systems	Informatologia Yugoslavica	7	2017-01-04			Professional education;Yugoslavia;Curricula;Medicine;Information work;Public health	The world-wide growth in public health information systems increases the need for a new kind of medical specialist-the public health information specialist. The characteristics of 'information specialists', and 'public health information specialists' are defined. Considers the role of public health information specialists and their training. Training might be provided by university faculties of m…			57109302; 7700076		LISA; Izobrazba zdravstvenih informaticara i njihovo sudjelovanje u zdravstvenim informacijskim sistemima. The education of public health information specialists and their participation in public health information systems
472	Journal Article	Dhavle,A. A.;Ward-Charlerie,S.;Rupp,M. T.;Amin,V. P.;Ruiz,J.	2015	Analysis of national drug code identifiers in ambulatory E-prescribing	Journal of Managed Care Pharmacy	21	11	1025	1031		BACKGROUND: Communication of an accurate and interpretable drug identifier between prescriber and pharmacist is critically important for realizing the potential benefits of electronic prescribing (e-prescribing) while minimizing its risk. The National Drug Code (NDC) is the most commonly used codified drug identifier in ambulatory care e-prescribing, but concerns have been raised regarding its us…					Scopus; Analysis of national drug code identifiers in ambulatory E-prescribing
473	Journal Article	Dickhaus,H.	1994	A comparative summary of six health/medical information programs	Methods of information in medicine	33	3	254	257	Library and information science;Comparative studies;Professional education;Curricula;Medicine;Information work	Part of a special issue on health and medical informatics education. Compares 6 health informatics and medical informatics programs by a number of attributes in standardized form. The different programs and their curricula are summarized.		0026-1270, 0026-1270	57330237; 23468		LISA; A comparative summary of six health/medical information programs
474	Journal Article	Diepold,Peter	2000	Dissertation Online: the ETD project of the German Learned Societies	Liber Quarterly : the Journal of European Research Libraries	10	3	31	40	Projects;Theses;Online databases;Germany;Universities	Contribution to a special issue of this journal on how the problems of electronic dissertations are being tackled in various European countries. Gives a detailed history of the creation of the German online dissertations database (Dissertationen Online) which originated in 1998 with a project involving 5 German universities (Berlin, Duisberg, Erlangen, Karlsruhe and Olderburg) and 5 disciplines: …		1435-5205, 1435-5205	57593719; 270195		LISA; Dissertation Online: the ETD project of the German Learned Societies
475	Journal Article	Dietz,Aaron S.;Pronovost,Peter J.;Benson,Kari N.;Mendez-Tellez,Pedro;Dwyer,Cynthia;Wyskiel,Rhonda;Rosen,Michael A.	2014	A systematic review of behavioural marker systems in healthcare: what do we know about their attributes, validity and application?	BMJ Quality & Safety	23	12	1031	1039	Health Care Delivery;Teamwork -- Evaluation;Behavior -- Evaluation;Reliability and Validity;Performance Measurement Systems -- Evaluation;Human;Systematic Review;Professional Practice, Evidence-Based;PubMed;Work Environment;Behavior -- Classification;Research Measurement;Data Collection Methods	Objective Behavioural marker systems are advocated as a method for providing accurate assessments, directing feedback and determining the impact of teamwork improvement initiatives. The present article reports on the state of quality surrounding their use in healthcare and discusses the implications of these findings for future research, development and application. In doing so, this article prov…		2044-5415	103920747	10.1136/bmjqs-2013-002457	CINAHL; EBSCOhost; A systematic review of behavioural marker systems in healthcare: what do we know about their attributes, validity and application?
476	Journal Article	Dillahunt-Aspillaga,C.;Finch,D.;Massengale,J.;Kretzmer,T.;Luther,S. L.;McCart,J. A.	2014	Using information from the electronic health record to improve measurement of unemployment in service members and veterans with mTBI and post-deployment stress	PLoS ONE	9	12				Objective: The purpose of this pilot study is 1) to develop an annotation schema and a training set of annotated notes to support the future development of a natural language processing (NLP) system to automatically extract employment information, and 2) to determine if information about employment status, goals and work-related challenges reported by service members and Veterans with mild trauma…				10.1371/journal.pone.0115873	Scopus; Using information from the electronic health record to improve measurement of unemployment in service members and veterans with mTBI and post-deployment stress
477	Journal Article	Dimoliatis,I. D. K.;Roff,S.	2007	Interprofessional/multiprofessional health professions education: Designing an efficient search to scope the literature of this exploding field	Health Information and Libraries Journal	24	4	274	282		With the advent of an interprofessional approach to delivering health care in today's health care systems, should health care professionals be educated together? Supported by policy-making circles worldwide, interprofessional education is accumulating a research literature at an exponential rate. Using one-word search terms in the medline query box for scoping this body of literature, we obtained…				10.1111/j.1471-1842.2007.00726.x	Scopus; Interprofessional/multiprofessional health professions education: Designing an efficient search to scope the literature of this exploding field
478	Journal Article	Dinkelman,A. L.;Viera,A. R.;Bickett-Weddle,D.	2011	The role of veterinary medical librarians in teaching information literacy	Journal of Veterinary Medical Education	38	2	141	149	information literacy;teaching veterinary informatics;veterinary college librarians;veterinary libraries	This qualitative study seeks to determine the nature of the instruction librarians provide to veterinary medical students at all 28 United States veterinary colleges. A secondary goal of the study was to determine in what ways and to what extent librarians participated in other instructional activities at their colleges. Over half of the librarians formally taught in one or more courses, predomin…				10.3138/jvme.38.2.141	Scopus; The role of veterinary medical librarians in teaching information literacy
479	Journal Article	Dinkevich,E.;Ozuah,P. O.	2003	Self-directed learning activities of paediatric residents 3]	Medical education	37	4	388	389						10.1046/j.1365-2923.2003.01459.x	Scopus; Self-directed learning activities of paediatric residents [3]
480	Journal Article	Diris,B. M.	2009	The availability and utilization of information communication technologies (ICTs) in College of Education (COE) Minna, a survey	Information Technologist	6	2			Academic libraries;Information, availability, utilization, ICT, College, education, Minna.;Information technologies;Communication technologies;article;14.14: COMMUNICATIONS AND INFORMATION TECHNOLOGY - SOFTWARE	This study surveyed the availability and use of information and communication technology (ICT) facilities in the College of Education (COE) Minna, Niger State Nigeria. A survey research design was used for this study. One set of questionnaire was used to collect data for the study. A total of 2, 500 staff of the college constituted the population of the study. To obtain a sample for this study, a…		1597-4316, 1597-4316	742889112; 201006736		LISA; The availability and utilization of information communication technologies (ICTs) in College of Education (COE) Minna, a survey
481	Journal Article	Divayana, D. G. H., et al.	2019	Digital library evaluation application based on combination of CSE-UCLA with weighted product.	Journal of Engineering and Applied Scienc	14	4	1318	1330
482	Journal Article	Diviani,Nicola;van,den Putte;Giani,Stefano;van Weert, Julia C. M.	2015	Low Health Literacy and Evaluation of Online Health Information: A Systematic Review of the Literature	Journal of Medical Internet Research	17	5	1	1	Health literacy;Medical informatics;Health information exchanges;Medical databases;Meta-analysis;health information seeking;information quality;online health information	Background: Recent years have witnessed a dramatic increase in consumer online health information seeking. The quality of online health information, however, remains questionable. The issue of information evaluation has become a hot topic, leading to the development of guidelines and checklists to design high-quality online health information. However, little attention has been devoted to how con…		14388871	103129411	10.2196/jmir.4018	LISTA; EBSCOhost; Low Health Literacy and Evaluation of Online Health Information: A Systematic Review of the Literature
483	Journal Article	Divyananda,K.;Koti,L.	1999	India's educational Internet on threshold of twenty-first century	Academic libraries in the Internet era.Papers presented at the Sixth National Convention for Automation of Libraries in Education and Research (CALIBER 99), Nagpur, India, 18-20 February 1999.Edited by P.S.G.Kumar and C.P.Vashishth.Ahmedabad, In(TRUNCATED)					National policies;Educational technology;Information technology;India	Paper presented at the CALIBER 99 conference: Academic libraries in Internet era, February 1999. Presents an overview of how the Internet works and describes the characteristics of the information economy. Discusses the use of the World Wide Web as an educational and research tool and lists 10 criteria for evaluating Internet resources. Outlines recent revisions and additions to the Government of…			57512000; 98697		LISA; India's educational Internet on threshold of twenty-first century
484	Journal Article	Dixon,B. E.;Kaneshiro,K.	2012	Improving Access to HIV and AIDS Information Resources for Patients, Caregivers, and Clinicians: Results from the SHINE Project PMC3615804;	Online J Public Health Inform	4	1			Acquired Immunodeficiency Syndrome;Hiv;Information Seeking Behavior;Internet;Public Health Informatics	BACKGROUND: Human immunodeficiency virus and acquired immunodeficiency syndrome (HIV/AIDS) remains a significant international public health challenge. The Statewide HIV/AIDS Information Network (SHINE) Project was created to improve HIV/AIDS health information use and access for health care professionals, patients, and affected communities in Indiana. OBJECTIVE: Our objective was to assess the i…	2012-01-01	1947-2579	23569627	10.5210/ojphi.v4i1.3849	PubMed; NLM; Improving Access to HIV and AIDS Information Resources for Patients, Caregivers, and Clinicians: Results from the SHINE Project
485	Journal Article	Dobrzykowski,David D.	2012	Examining Heterogeneous Patterns of Electronic Health Records Use: A Contingency Perspective and Assessment	International Journal of Healthcare Information Systems and Informatics	7	2	1	16	Contingency Theory;EHR Adoption;Electronic Health Records (EHR);Empirical Survey Research;Healthcare Information Systems;Hospitals;Information Technology Adoption;Structural Constraints;Evaluation;Technology adoption;Electronic medical records;Use;article;18.0: RECORDS MANAGEMENT	The basic use of Electronic Health Records (EHR) and the progression toward advanced EHR applications are key concerns facing leaders interested in integrating the healthcare delivery supply chain. Currently, substantial heterogeneity exists among hospitals in terms of EHR use and the progression toward advanced EHR applications. Understanding this heterogeneity is important as hospitals face pre…		1555-3396, 1555-3396	1081858556; 201210363	http://dx.doi.org/10.4018/jhisi.2012040101	LISA; Examining Heterogeneous Patterns of Electronic Health Records Use: A Contingency Perspective and Assessment
486	Journal Article	Dogan,Rezarta Islamaj;Leaman,Robert;Lu,Zhiyong;Do∆í√ºan,Rezarta Islamaj	2014	NCBI disease corpus: a resource for disease name recognition and concept normalization	Journal of Biomedical Informatics	47		1	10	Hereditary Diseases;Knowledge Bases;PubMed;Artificial Intelligence;Bioinformatics;Data Mining;Human;Information Retrieval;Subject Headings;National Institutes of Health (U.S.);Natural Language Processing;Semantics;Nomenclature;United States;Vocabulary, Controlled	Information encoded in natural language in biomedical literature publications is only useful if efficient and reliable ways of accessing and analyzing that information are available. Natural language processing and text mining tools are therefore essential for extracting valuable information, however, the development of powerful, highly effective tools to automatically detect central biomedical c…		1532-0464	104042563	10.1016/j.jbi.2013.12.006	CINAHL; EBSCOhost; NCBI disease corpus: a resource for disease name recognition and concept normalization
487	Journal Article	Doran, S., et al.	2017	Decreasing time to paracentesis in patients admitted with ascites	American Journal of Gastroenterology	112		S1499	S1500
488	Journal Article	Dorsch,J. L.;Jacobson,S.;Scherrer,C. S.	2003	Teaching EBM Teachers: A Team Approach	Medical reference services quarterly	22	2	107	114	EBM education;Evidence-based medicine	A collaborative Evidence-Based Medicine (EBM) course, co-taught by medical and library faculty, targets the needs of health care and information professionals involved in teaching and practicing EBM by introducing concepts, methods and tools of the EBM process. The one-week course engages working teams of health care and information professionals in case-based activities to encourage participatio…				10.1300/J115v22n02_10	Scopus; Teaching EBM Teachers: A Team Approach
489	Conference Proceedings/Paper	Dorsey,M. J.;Detlefsen,E.	2010	Vocabulary and taxonomy issues when searching lesbian, gay, bisexual and transgender (LGBT) health literature	Proceedings of the International Conference on Dublin Core and Metadata Applications			180	181		Objective Information documented in published articles relating to lesbian, gay, bisexual and transgender (LGBT) health issues is generally reported in a free-text or keyword format. This creates inaccessibility to bibliographic data in the health sciences and education-themed databases. The purpose of this poster is to describe the gaps in existing vocabularies and taxonomies, including the UMLS…					Scopus; Vocabulary and taxonomy issues when searching lesbian, gay, bisexual and transgender (LGBT) health literature
490	Dissertation/Thesis	Dorsey,Mary Jo	2008	Modeling the consumer health information -seeking behaviors of primary care physicians who treat elderly depressed patients and their caregivers	University of Pittsburgh	3335747		145		Health and environmental sciences;Communication and the arts;Social sciences;Consumer health information;Depression;Elderly;Health information;Information-seeking;Information-seeking behavior;Library science;Physicians;Primary care;Primary care physicians;Gerontology;Medicine;Information science;0399:Library science;0723:Information science;0351:Gerontology;0564:Medicine	Objective. Physicians‚Äö√Ñ√¥ clinical information-seeking behaviors have been a major target of investigation among the LIS, IS, and biomedical informatics professions for the past twenty or more years. Practicing evidence-based medicine (EBM) has become an expected standard in current health care with EBM curricula incorporated with the didactics in medical school education. This project focuses…		9780549895060	288352915		Dissertations & Theses; Modeling the consumer health information -seeking behaviors of primary care physicians who treat elderly depressed patients and their caregivers
491	Journal Article	dos Santos, Roberto Lopes, Jr.;Pinheiro,Lena Vania Ribeiro	2009	Historical Study of the Infrastructure of Scientific Information and the Formation in Information Science in the Former Soviet Union and Russia (1917-2007)	Informacao & Sociedade: Estudos	19	2	25	36	Information science in the Soviet Union, information science in Russia, infrastructure in scientific information, professional formation;Russia;Information science;article;1.0: LIBRARIANSHIP AND INFORMATION SCIENCE	Analysis of the history and development of the infrastructure in scientific information in the former Soviet Union and Russia, where it will be done a study about the main organs, institutes and publications on Informatics/Information Science in the USSR. The study will extends the period from the rise of the Bolshevik party in Russia in November 1917, through development of information science i…		0104-0146, 0104-0146	57659886; 200911116		LISA; Historical Study of the Infrastructure of Scientific Information and the Formation in Information Science in the Former Soviet Union and Russia (1917-2007)
492	Journal Article	Douglas,J.	1999	Hot topics at AMIA. Standards, Education, and Clinical Systems	M.D.computing : computers in medical practice	16	1	15	18							Scopus; Hot topics at AMIA. Standards, Education, and Clinical Systems
493	Conference Proceedings/Paper	Douglas,M.	2008	Computer applications: Managing serials workflow at the university of the West Indies library	IMETI 2008 - International Multi-Conference on Engineering and Technological Innovation, Proceedings	3		1	6	Automation;Computer Applications;Computers;Databases;Electronic information resources;Jamaica);Technological change;University of the West Indies (Mona	This article addresses the consistent themes surrounding management of serials including the importance of periodicals to libraries, maintenance of serials records, the structure and organization of serials workflow and staffing of the serials department and the implications that computer applications have on the management of serials work. The increasing challenges brought on by the advent of ne…					Scopus; Computer applications: Managing serials workflow at the university of the West Indies library
494	Dissertation/Thesis	Downs, J. M.	2018	Big data approaches to investigating child mental health disorder outcomes	University of London, King's College
495	Book Chapter	Draschkowitz,L.;Draschkowitz,C.;Hlavacs,H.	2014	Predicting Shot Success for Table Tennis Using Video Analysis and Machine Learning	Lecture Notes of the Institute for Computer Sciences, Social-Informatics and Telecommunications Engineering, LNICST	136 LNICST		12	21	ball tracking;machine learning;multimedia data mining;sports video analysis;video information retrieval;video mining;video processing	Coaching professional ball players has become more and more difficult and requires among other abilities also good tactical knowledge. This paper describes a program that can assist in tactical coaching for table tennis by extracting and analyzing video data of a table tennis game. The here described application automatically extracts essential information from a table tennis match, such as speed…				10.1007/978-3-319-08189-2_2	Scopus; Predicting Shot Success for Table Tennis Using Video Analysis and Machine Learning
496	Journal Article	Drasutis,Sigitas;Motekaityte,Vida;Noreika,Algirdas	2010	A Method for Automated Program Code Testing	Informatics in Education	9	2	199	208	Computer Science Education;Computer System Design;Computer Software Evaluation;Programming;Programming Languages;Coding;Electronic Learning;Pretesting;Computer Assisted Testing;Mathematical Applications;Computer Security;Teaching Methods;Educational Practices	The Internet has recently encouraged the society to convert almost all its needs to electronic resources such as e-libraries, e-cultures, e-entertainment as well as e-learning, which has become a radical idea to increase the effectiveness of learning services in most schools, colleges and universities. E-learning can not be completely featured and met without e-testing. However, in many cases e-t…		1648-5831	EJ1064262		ERIC; EBSCOhost; A Method for Automated Program Code Testing
497	Journal Article	Drawz,P. E.;Archdeacon,P.;McDonald,C. J.;Powe,N. R.;Smith,K. A.;Norton,J.;Williams,D. E.;Patel,U. D.;Narva,A.	2015	CKD as a Model for Improving Chronic Disease Care through Electronic Health Records PMC4527017;	Clin J Am Soc Nephrol	10	8	1488	1499	Communication;Cooperative Behavior;Data Mining;Decision Support Systems, Clinical;Decision Support Techniques;*Delivery of Health Care/standards;*Electronic Health Records/standards;Humans;Interdisciplinary Communication;*Medical Record Linkage/standards;Patient Care Team;Professional-Patient Relations;*Quality Improvement;*Quality Indicators, Health Care;Renal Insufficiency, Chronic/diagnosis/ep…	Electronic health records have the potential to improve the care of patients with chronic medical conditions. CKD provides a unique opportunity to show this potential: the disease is common in the United States, there is significant room to improve CKD detection and management, CKD and its related conditions are defined primarily by objective laboratory data, CKD care requires collaboration by a …	2015-06-27	1555-9041	26111857	10.2215/cjn.00940115	PubMed; NLM; CKD as a Model for Improving Chronic Disease Care through Electronic Health Records
498	Journal Article	Drekonja,D. M.;Filice,G. A.;Greer,N.;Olson,A.;MacDonald,R.;Rutks,I.;Wilt,T. J.	2015	Antimicrobial stewardship in outpatient settings: A systematic review	Infection Control and Hospital Epidemiology	36	2	142	152		Objective. Evaluate the effect of outpatient antimicrobial stewardship programs on prescribing, patient, microbial outcomes, and costs. design. Systematic review methods. Search of MEDLINE (2000 through November 2013), Cochrane Library, and reference lists of relevant studies. We included English language studies with patient populations relevant to the United States (eg, infectious conditions, p…				10.1017/ice.2014.41	Scopus; Antimicrobial stewardship in outpatient settings: A systematic review
499	Journal Article	Due,S.	1995	Medical libraries and leap of faith 9]	Lancet	346	8971	378	379							Scopus; Medical libraries and leap of faith [9]
500	Journal Article	Dumais,Robin	2008	Les biblioth‚àö¬Æques et les centres de documentation du milieu de la sant‚àö¬© au Qu‚àö¬©bec	Documentation & Bibliotheques	54	2	153	157	Medical libraries;Social services libraries;Medical librarianship;Online information services;Computers in medicine;Medical informatics;Information storage & retrieval systems -- Medicine;Decision making;Qu‚àö¬©bec (Province)	Medical libraries are essential as they support clinical and administrative decision-making while being an integral part of health care training and scientific research. This article presents an overview of libraries found in health care and social service institutions in Quebec. The author describes the context in which these resource centres evolve, the numerous changes affecting the provincial…		3152340	35427587		LISTA; EBSCOhost; Les biblioth‚àö¬Æques et les centres de documentation du milieu de la sant‚àö¬© au Qu‚àö¬©bec
501	Journal Article	Dunsmuir,D.;Daniels,J.;Brouse,C.;Ford,S.;Ansermino,J. M.	2008	A knowledge authoring tool for clinical decision support	J Clin Monit Comput	22	3	189	198	Anesthesia/*methods;*Decision Support Systems, Clinical;Diagnosis, Computer-Assisted/*methods;*Expert Systems;*Software;Telemedicine/*methods;Therapy, Computer-Assisted/*methods	Anesthesiologists in the operating room are unable to constantly monitor all data generated by physiological monitors. They are further distracted by clinical and educational tasks. An expert system would ideally provide assistance to the anesthesiologist in this data-rich environment. Clinical monitoring expert systems have not been widely adopted, as traditional methods of knowledge encoding re…	2008-05-09	1387-1307	18463794	10.1007/s10877-008-9124-1	PubMed; NLM; A knowledge authoring tool for clinical decision support
502	Journal Article	Durk, R., et al.	2017	Obstetric anesthesia app: Development of a mobile application for obstetrical anesthesia education	Anesthesia and Analgesia	124	5	38	39
503	Conference Proceedings/Paper	Dutta, A.	2017	Evolution of Digital Literacy project in rural India.	2017 IEEE Integrated STEM Education Conference
504	Journal Article	Duvauferrier,R.;S‚àö¬©ka,L. P.;Rolland,Y.;Rambeau,M.;Le Beux,P.;Morcet,N.	1998	Virtual university of radiology. Context, concept, specifications and users manual	Journal de radiologie	79	9	825	835	Computer;Diagnostic imaging;Education	The widespread use of Web servers, with the emergence of interactive functions and the possibility of credit card payment via Internet, together with the requirement for continuing education and the subsequent need for a computer to link into the health care network have incited the development of a virtual university scheme on Internet. The Virtual University of Radiology is not only a computer-…					Scopus; Universite virtuelle en medecine. Contexte, concept, cahier des charges, mode d'emploi
505	Journal Article	Dwiel, K., et al	2019	The Impact of Oral Health Training for Primary Care Clinicians: A Systematic Review.	Family Medicine	51	3	251	261
506	Journal Article	Dyer,H.;Rolinson,J.	1995	In the right vein? How adequately are departments of information and library studies educating for health care information management and library services in a changing health service?	Health libraries review	12	1	29	37							Scopus; In the right vein? How adequately are departments of information and library studies educating for health care information management and library services in a changing health service?
507	Journal Article	Dzudzev,S.;Konigova,M.;Wiesenberger,I.	1978	Nektere aspekty informatiky. Some aspects of informatics	Kniznice a Vedecke Informacie	10	2			Librarianship;Profession;Information science	Based on the interpretation of the concept of information as given by the Soviet philosopher Ursulov, the main characteristics of informatics as a scientific discipline are examined. Its subject is defined as social information process comprising production, dissemination, transformation and use of scientific information by the society. Basic laws governing informatics are explained. Professional…			57097009; 7803265		LISA; Nektere aspekty informatiky. Some aspects of informatics
508	Journal Article	Earl,M. F.	1996	Library instruction in the medical school curriculum: A survey of medical college libraries	Bulletin of the Medical Library Association	84	2	191	195		Future physicians must learn to cope with continuing changes in access to medical information. New instructional techniques, such as problem-based learning, emphasize the importance of research skills to medical students. To investigate the feasibility of establishing library instruction as a required part of the East Tennessee State University College of Medicine curriculum for undergraduates, t…					Scopus; Library instruction in the medical school curriculum: A survey of medical college libraries
509	Journal Article	Edillor,F.;Caliendo,G.;Meyer,J.;Bottinger,E.;Gottesman,O.;Obeng,A. O.	2014	Development of an elective pharmacogenomics rotation for post-graduate year one and year two pharmacy residents	Pharmacotherapy	34	10	e252		prostacyclin;azathioprine;mercaptopurine;tricyclic antidepressant agent;tacrolimus;pharmacogenomics;graduate;pharmacy;American;college;clinical pharmacy;therapy;drug therapy;language;hospital;human;school;laryngeal mask;personalized medicine;pharmacist;hope;decision support system;transplantation;solid;oncology;education;library;genotype;graft recipient	PURPOSE: We describe a unique elective pharmacogenomics rotation jointly offered by the Charles Bronfman Institute for Personalized Medicine (IPM) at the Icahn School of Medicine and the Pharmacy Department at the Mount Sinai Hospital. METHODS: Established in 2007, Mount Sinai's IPM is home to two parallel translational pharmacogenomics projects namely IPM PGx and eMERGE-PGx (Pharmacogenomics) pr…		0277-0008		10.1002/phar.1497	Embase; Development of an elective pharmacogenomics rotation for post-graduate year one and year two pharmacy residents
510	Journal Article	Edwards, A	2017	The impact of body image on Fitbit use: a comparison across genders	Health Information & Libraries Journal	34	3	247	251
511	Journal Article	Edwards,B. S.;Gouveia,K.;Oprea,T. I.;Sklar,L. A.	2014	The university of new mexico center for molecular discovery	Combinatorial Chemistry and High Throughput Screening	17	3	256	265	1536-well format;Drug discovery;Drug repurposing;Efflux pumps;GTPases;High throughput flow cytometry;Hypercyt;NMMLSC;Personalized medicine;Phenotypic screening	The University of New Mexico Center for Molecular Discovery (UNMCMD) is an academic research center that specializes in discovery using high throughput flow cytometry (HTFC) integrated with virtual screening, as well as knowledge mining and drug informatics. With a primary focus on identifying small molecules that can be used as chemical probes and as leads for drug discovery, it is a central cor…				10.2174/1386207317666140109123908	Scopus; The university of new mexico center for molecular discovery
512	Journal Article	Edwards,Julie;O'Connor,Patricia A.	2011	Improving Technological Competency in Nursing Students: The Passport Project	Journal of Educators Online	8	2			Nursing Students;Nursing Education;Skill Development;Competence;Information Literacy;Academic Standards;College Freshmen;Academic Support Services;Academic Persistence;Barriers;Community Colleges;Program Effectiveness;Student Surveys;Educational Technology;Instructional Design;Technology Integration;Web Based Instruction;Pretests Posttests;Student Attitudes;College Students;Computer Literacy;Prog…	Integration of informatics competency into a nursing curriculum is important to ensure success throughout the education and career of contemporary nursing students. As enrollment in nursing programs increases, the diverse population of students from many different cultural and socioeconomic backgrounds presents a challenge for faculty in addressing unique learning needs. Competency in informatics…		1547-500X	EJ941410		ERIC; EBSCOhost; Improving Technological Competency in Nursing Students: The Passport Project
513	Journal Article	Egan,Laurel	2012	The Librarian as a Member of the Education Department Team: Using Web 2.0 Technologies to Improve Access to Education Materials and Information	Medical reference services quarterly	31	3	330	335	Health Sciences Librarians -- Montana;Education, Nursing;Website Development;Montana;Education, Continuing (Credit);Medical Practice, Evidence-Based;Knowledge Management;Patient Record Systems;Motion Pictures	The part-time solo librarian at St. James Healthcare in Butte, Montana, serves physicians, staff, patients, and other health care professionals in the area. The library is part of the Education Department within the hospital's organizational structure. Recent developments have expanded the requirements of the Education Department, creating new challenges. The librarian is a member of the team dev…		0276-3869	104484681	10.1080/02763869.2012.698192	CINAHL; EBSCOhost; The Librarian as a Member of the Education Department Team: Using Web 2.0 Technologies to Improve Access to Education Materials and Information
514	Journal Article	Egger, J., et al.	2017	HTC Vive MeVisLab integration via OpenVR for medical applications.	PLoS ONE	12	3
515	Journal Article	Ekins,S.;Freundlich,J. S.;Clark,A. M.;Anantpadma,M.;Davey,R. A.;Madrid,P.	2016	Machine learning models identify molecules active against the Ebola virus in vitro	F1000Research	4				4 aminoquinoline;chloroquine;hypoxia inducible factor 1;mepacrine;pyronaridine;tilorone;article;Bayesian learning;biological activity;controlled study;Ebolavirus;EC50;growth inhibition;in vitro study;machine learning;nonhuman;pharmacophore;radiation protection;receiver operating characteristic;scoring system;structure analysis;support vector machine;validation process;virus entry;virus replication	The search for small molecule inhibitors of Ebola virus (EBOV) has led to several high throughput screens over the past 3 years. These have identified a range of FDA-approved active pharmaceutical ingredients (APIs) with anti-EBOV activity in vitro and several of which are also active in a mouse infection model. There are millions of additional commercially-available molecules that could be scree…		1759-796X 2046-1402		10.12688/f1000research.7217.2	Embase; Machine learning models identify molecules active against the Ebola virus in vitro
516	Journal Article	Eldredge,J. D.	2004	The librarian as tutor/facilitator in a problem-based learning (PBL) curriculum	Reference Services Review	32	1	54	59	Librarians;Library facilities;Medical personnel;Problem based learning	This article describes the experiences of a librarian in a tutor/facilitator role immersed within a mainstream problem-based learning (PBL) curriculum at the University of New Mexico School of Medicine. The role of tutor might be a suitable non-traditional role for librarians. Tutoring turns out to be an entirely different role from traditional teaching. This tutor role requires practicing recipr…				10.1108/00907320410519414	Scopus; The librarian as tutor/facilitator in a problem-based learning (PBL) curriculum
517	Journal Article	Eldredge,J. D.	2003	The randomised controlled trial design: unrecognized opportunities for health sciences librarianship	Health information and libraries journal	20 Suppl 1		34	44		OBJECTIVE: to describe the essential components of the Randomised Controlled Trial (RCT) and its major variations; to describe less conventional applications of the RCT design found in the health sciences literature with potential relevance to health sciences librarianship; to discuss the limited number of RCTs within health sciences librarianship. METHODS: narrative review supported to a limited…					Scopus; The randomised controlled trial design: unrecognized opportunities for health sciences librarianship
518	Journal Article	Eldredge,J. D.;Carr,R.;Broudy,D.;Voorhees,R. E.	2008	The effect of training on question formulation among public health practitioners: results from a randomized controlled trial	Journal of the Medical Library Association	96	4	299	309	Attitude of Health Personnel;Computerized Literature Searching -- Methods;Health Personnel -- Education;Information Seeking Behavior;Libraries, Health Sciences;Library User Education;Medical Informatics -- Education;Professional Practice, Evidence-Based -- Education;Public Health -- Education;PubMed;Adult;Randomized Controlled Trials;Confidence Intervals;Female;Information Needs;Male;Middle Age;R…	OBJECTIVE: To improve understanding of the information-seeking behaviors of public health professionals, the authors conducted this randomized controlled trial involving sixty participants to determine whether library and informatics training, with an emphasis on PubMed searching skills, increased the frequency and sophistication of participants' practice-related questions. METHODS: The intervent…		1536-5050	105566208		CINAHL; EBSCOhost; The effect of training on question formulation among public health practitioners: results from a randomized controlled trial
519	Journal Article	Eldredge,J. D.;Hall,L. J.;McElfresh,K. R.;Warner,T. D.;Stromberg,T. L.;Trost,J.;Jelinek,D. A.	2016	Rural providers‚Äö√Ñ√¥ access to online resources: A randomized controlled trial	Journal of the Medical Library Association	104	1	33	41	Clinical decision support systems;Computerassisted decision making;Decision making;Evidence-based library and information practice;Evidence-based practice;Health care disparities;Health status disparities;Information divide;Information-seeking behavior;Medically underserved area;Nurse practitioners;Nurses;Physician assistants;Physicians;Public health nurses;Randomized controlled trial as topic;Se…	Objective: The research determined the usage and satisfaction levels with one of two point-of-care (PoC) resources among health care providers in a rural state. Methods: In this randomized controlled trial, twenty-eight health care providers in rural areas were stratified by occupation and region, then randomized into either the DynaMed or the AccessMedicine study arm. Study participants were phy…				10.3163/1536-5050.104.1.005	Scopus; Rural providers‚Äö√Ñ√¥ access to online resources: A randomized controlled trial
520	Journal Article	Eldredge,J. D.;Heskett,K. M.;Henner,T.;Tan,J. P.	2013	Current practices in library/informatics instruction in academic libraries serving medical schools in the western United States: A three-phase action research study	BMC Medical Education	13	1			Active learning;Curriculum;Information fluency;Information literacy;Information science;Information seeking behavior;Library science;Medical informatics;Medical libraries;Teaching	Background: To conduct a systematic assessment of library and informatics training at accredited Western U.S. medical schools. To provide a structured description of core practices, detect trends through comparisons across institutions, and to identify innovative training approaches at the medical schools. Methods. Action research study pursued through three phases. The first phase used inductive…				10.1186/1472-6920-13-119	Scopus; Current practices in library/informatics instruction in academic libraries serving medical schools in the western United States: A three-phase action research study
521	Journal Article	Eldredge,J. D.;Piper,D.;Hannigan,G. G.	2002	La biblioteca m‚àö¬©dica nacional: The national medical library of Cuba	Journal of the Medical Library Association	90	2	246	248							Scopus; La biblioteca m‚àö¬©dica nacional: The national medical library of Cuba
522	Journal Article	Eldredge,J. D.;Waitzkin,H.;Buchanan,H. S.;Teal,J.;Iriart,C.;Wiley,K.;Tregear,J.	2004	The Latin American Social Medicine database PMC544873	BMC Public Health	4		69		*Databases, Bibliographic;Humans;Information Dissemination;International Cooperation;Language;Latin America;National Library of Medicine (U.S.);New Mexico;Organizational Case Studies;Periodicals as Topic;*Public Health Informatics;*Social Medicine;United States;Universities	BACKGROUND: Public health practitioners and researchers for many years have been attempting to understand more clearly the links between social conditions and the health of populations. Until recently, most public health professionals in English-speaking countries were unaware that their colleagues in Latin America had developed an entire field of inquiry and practice devoted to making these link…	2005-01-04	1471-2458	15627401	10.1186/1471-2458-4-69	PubMed; NLM; The Latin American Social Medicine database
523	Journal Article	Eldredge,Jonathan D.;Carr,Richard D.	2007	Public health informatics training in New Mexico	Journal of the Medical Library Association (JMLA)	95	3	343	346	University of New Mexico;User training;Environmental health;Medical libraries;Medical informatics;article;4.16: USER TRAINING	This case study describes the University of New Mexico (UNM) Health Science Library and Informatics Center's evidence-based public health (EBPH) informatics training for public health practitioners in New Mexico. The training sessions, intended both to raise awareness about and to provide hands-on searching experiences related to EBPH, occurred from August 2005 through March 2006. Adapted from th…		1536-5050, 1536-5050	57699914; 200800809	http://dx.doi.org/10.3163/1536-5050.95.3.343	LISA; Public health informatics training in New Mexico
524	Journal Article	Eldredge,Jonathan D.;Morley,Sarah K.;Hendrix,Ingrid C.;Carr,Richard D.;Bengtson,Jason	2012	Library and Informatics Skills Competencies Statements from Major Health Professional Associations	Medical reference services quarterly	31	1	34	44	Health Personnel;Medical Organizations;Professional Competence -- Standards;Information Literacy;Health Informatics;Education, Medical -- Standards;Certification;Accreditation -- Standards;Curriculum;Libraries, Health Sciences;Computerized Literature Searching	Every major health profession now provides competency statements for preparing new members for their respective professions. These competency statements normally include expectations for training health professions students in library/informatics skills. For purposes of this article, searches were conducted using various sources to produce a comprehensive 32-page Compendium that inventories libra…		0276-3869	104509418	10.1080/02763869.2012.641839	CINAHL; EBSCOhost; Library and Informatics Skills Competencies Statements from Major Health Professional Associations
525	Report	Elliott,Richard D.;Greene - Delaware - Schoharie - Otsego Board of Cooperative,Educational Services	1975	Druthers! A Collection of Viable Ideas from Rural Schools						Career Education;Class Organization;Drama;Early Childhood Education;Educational Innovation;Elementary Secondary Education;Independent Study;Individualized Instruction;Instructional Innovation;Learning Activities;Learning Centers (Classroom);Mild Mental Retardation;Music;Nongraded Instructional Grouping;Nontraditional Education;Open Education;Outdoor Education;Perceptual Motor Learning;Physical Ed…	An individualized junior high school, a youth resources program that interweaves high school with supervised work experiences, multi-aged elementary family groupings that mainstream EMR (educable mentally retarded) children, and a single library room transformed into seven optional learning stations using a multi-channel audio system are real programs that make a difference for students in rural …					ERIC; EBSCOhost; Druthers! A Collection of Viable Ideas from Rural Schools
526	Journal Article	Ellis,I.;Walton,G.;Edwards,C.;Hutton,A.;Jones,D.	2000	Living the Hylife: Addressing the information needs of physiotherapists	Physiotherapy	86	5	249	256	Accessing information;Electronic information;Library and information services;Physiotherapy	Physiotherapists need to access a wide range of literature in order to respond to such initiatives as continuing professional development, evidence-based practice and clinical governance. The findings of the first stage consultation of the Continuing Professional Development/Lifelong Learning project being undertaken by the Chartered Society of Physiotherapy confirm the importance of libraries in…					Scopus; Living the Hylife: Addressing the information needs of physiotherapists
527	Journal Article	Elshire,R.;Buckler,E.;Glaubtiz,J.;Sun,Q.;Lu,F.;Harriman,J.;Mitchell,S.	2012	Genotyping on high throughput sequencers: Preparation and analysis of reduced representation genomic libraries	Journal of Biomolecular Techniques	23		S20		gene library;genotype;bioinformatics;case study;pipeline;genome;workshop;library;quality control;information science;computer;software;species	This portion of the workshop will cover two areas: bioinformatics and case studies. In the bioinformatics section we will discuss sample tracking, the nature of the sequence data generated, quality control steps, the basic informatics pipeline (with or without reference genomes), and the necessary software and hardware. The case study section will provide real life examples of results from work u…		1524-0215			Embase; Genotyping on high throughput sequencers: Preparation and analysis of reduced representation genomic libraries
[truncated: 1,633 more rows]
